# Supplementary material for: The Transcription Factor Rbf1 Is the Master Regulator for b-Mating Type Controlled Pathogenic Development in Ustilago maydis
Source: PLoS Pathog. 2010 Aug 5;6(8):e1001035. doi: 10.1371/journal.ppat.1001035 (PMC2916880; doi:10.1371/journal.ppat.1001035)
Supplement: Table S1 — Alteration of gene expression in response to induced expression of bE1/bW2. (0.27 MB XLS) [file ppat.1001035.s003.xls]

## Sheet: Sheet1
	Supplemental Table S1: Alteration of gene expression in response to induced expression of bE1/bW2
		Gene (MUMDB)1	Probe Set2	Name3	MUMDB Annotation4	Strictly b5	Deletion-Phenotype6	Secretion7	FunCat8		max AB319	match (h)10	max AB339	match (h)10	Induction (h)11		AB31 1h12		AB33 1h12		AB31 2h12		AB33 2h12		AB31 3h12		AB33 3h12		AB31 5h12		AB33 5h12		AB31 12h12		AB33 12h12			pheromone induction13	fuz7DD induction13
	1	um03172	W11um240G_at	rbf1	related to Zinc finger protein	b-dept	apathogenic (a)		TxnF (C2H2 ZF)		297.386	3	176.393	2	1		9.52809		13.587	*	59.1283	*	176.393	*	297.386	*	129.326	*	191.539	*	100.254	*	103.482	*	31.2338	*		50.1
	2	um03923	C110um002G_at		conserved hypothetical protein	b-dept	wt (a)	sec (1)			201.304	12	105.937	3	1		1.03653		10.0329	*	13.271		32.919	*	53.2239	*	105.937	*	82.8919	*	97.5109	*	201.304	*	34.8438	*
	3	lga2	lga2_at	lga2	lga2 (GB: U37796.1)	b-dept	wt (b)				146.899	3	109.284	3	1		4.36515	*	2.81417		59.2279	*	93.0575	*	146.899	*	109.284	*	144.807	*	102.521	*	80.6202	*	12.2106	*
	4	um11190	W156um005G_at		putative protein	b-dept	wt (a)				125.403	12	99.3025	2	1		7.175	*	20.2183	*	48.601	*	99.3025	*	41.0447	*	40.652	*	42.3659	*	30.8293	*	125.403	*	14.5014	*		10.9
	5	um02438	C115um033G_at	clp1	related to clp1, essential for A-regulated sexual development	b-dept	apathogenic (a, c)				79.8252	3	55.484	5	1		5.7551		20.1653	*	40.2055	*	27.9376	*	79.8252	*	42.8482	*	38.6664	*	55.484	*	59.2438	*	22.1024	*
	6	um11413	W20um161G_at		putative protein	b-dept	wt (a)				26.6084	2	41.9109	2	1		9.89198		29.6031	*	26.6084	*	41.9109	*	26.137	*	41.0115	*	19.6722	*	24.1696	*	23.0955	*	15.4685	*
	7	um02157	C155um157G_at		conserved hypothetical protein			sec (2)			20.4262	5	3.80998	3	1		4.94087	*	-1.05125		9.85314		2.45441		16.5625	*	3.80998	*	20.4262	*	1.91751		2.84604		-1.41098
	8	um03169	W30um240G_at	car2	probable CAR2 - ornithine aminotransferase				AA (Metabolism)		6.23618	12	9.27315	12	1		1.09106		2.89829	*	-1.18529		2.01072		-1.002		1.46937		-1.07439		2.11045		6.23618	*	9.27315	*		3.6	13.4
	9	um12189	W15um026G_at		conserved hypothetical protein				TxnF (FSTF)		6.38636	12	2.89026	1	1		1.69745		2.89026	*	3.01425		2.66975	*	2.72768		1.81175		3.07095		1.51565		6.38636	*	2.6087	*
	10	um01949	C140um003G_at		putative protein	b-dept	wt (a)	sec (1)*			651.526	12	238.46	5	2		1.13235		1.06452		2.37008		14.0952	*	18.6395	*	68.281	*	112.806	*	238.46	*	651.526	*	44.8688	*
	11	um01957	W113um003G_at		related to Mannosyl-oligosaccharide alpha-1,2-mannosidase precursor	b-dept	wt (a)	sec (1)			283.6	12	110.865	5	2		-1.23469		-1.07229		4.70968		36.7901	*	7.10032	*	107.827	*	23.3978	*	110.865	*	283.6	*	76.9891	*
	12	um01863	W145um056G_at		related to Cytochrome P450	b-dept	wt (a)		CW		216.121	12	65.9429	5	2		2.7947		1.92857		9.67183		13.528	*	18.7692	*	24.4972	*	25.125	*	65.9429	*	216.121	*	14.6612	*
	13	um02752	W25um174G_at		putative protein	b-dept	wt (a)				92.8041	12	120.567	5	2		1.32353		-1.28814		5.90909		27.172	*	33.4844	*	69.0735	*	50.456	*	120.567	*	92.8041	*	73.1429	*		30.1
	14	um05038	C55um069G_at	acu2	K, P-type ATPase (mediates high-affinity potassium or sodium uptake)	b-dept	wt (d)		TP (Ion)		98.8654	12	56.5397	12	2		-1.11515		1.06087		7.96324		8.07609	*	6.27708	*	28.371	*	28.1489	*	40.1626	*	98.8654	*	56.5397	*
	15	um05104	W60um134G_at		putative protein		wt (a)	sec (1)*			92.3578	12	54.5916	5	2		2.76514		-3.82851		2.13813		13.7937	*	3.27929		38.0586	*	11.8297	*	54.5916	*	92.3578	*	26.8281	*		12.8	238.9
	16	um06158	W175um086G_at		probable glutaminase A			sec (1)	AA (Metabolism)		87.8827	12	16.7376	3	2		-1.18058		-1.17312		1.63331		5.10357	*	3.79542	*	16.7376	*	8.39914	*	10.341	*	87.8827	*	13.2736	*
	17	um03924	W120um002G_at	rep1	repellent protein 1 precursor		wt (e)	sec (2)	CW		76.4301	12	74.7439	3	2		-1.16049		1.56645		4.70434		42.7106	*	20.9024	*	74.7439	*	37.5384	*	43.8045	*	76.4301	*	5.56293	*
	18	um05528	C111um183G_at		conserved hypothetical protein	b-dept		sec (2)			66.0286	12	34.5083	5	2		-1.25025		-1.00354		1.712		3.24032	*	4.17949		15.0441	*	25.7847	*	34.5083	*	66.0286	*	23.0686	*
	19	um11729	W90um174G_at		putative protein	b-dept		sec (3)			12.2742	12	64.3046	5	2		1.0527		-1.24687		1.40481		12.1325	*	2.5736		59.3374	*	5.32756	*	64.3046	*	12.2742	*	23.6868	*
	20	um01234	C230um010G_at		putative protein	b-dept	wt (a)	2A			57.7517	5	49.455	3	2		1.5857		2.54957		14.0564		23.3992	*	43.8169	*	49.455	*	57.7517	*	36.9924	*	46.9877	*	21.2741	*
	21	um11651	C25um039G_at		related to Betaine lipid synthase				Lipid (Metabolism)		51.2364	12	37.5575	5	2		1.15959		1.72455		1.2208		15.2455	*	3.44193		34.602	*	15.6331	*	37.5575	*	51.2364	*	18.4762	*
	22	um01262	W85um010G_at	polx	DNA polymerase X - putative	b-dept	wt (f)		DNA (Repair)		50.9154	5	35.4074	3	2		1.61897		1.61684		11.95		17.8231	*	30.0695	*	35.4074	*	50.9154	*	35.2004	*	39.0864	*	19.6886	*
	23	um10529.2	W35um030G_at	pcl12	conserved hypothetical protein		reduced filamentation (g)		CC (Cyclin)		49.0901	12	10.2247	3	2		1.5036		1.03032		2.41493		4.37662	*	7.23668	*	10.2247	*	16.5469	*	6.39238	*	49.0901	*	2.82352	*
	24	um03065	C15um117G_at		putative protein	b-dept		sec (1)*			45.1346	12	22.8081	5	2		1.22169		-1.2396		2.93531		7.94548	*	10.5375	*	16.7614	*	34.91	*	22.8081	*	45.1346	*	20.1711	*
	25	um04247	C65um167G_at		related to Cholinesterase precursor			sec (3)			22.2623	12	43.4298	3	2		-1.44734		1.35821		5.25046		21.3846	*	8.15567	*	43.4298	*	10.8672	*	32.4711	*	22.2623	*	4.38082	*
	26	um04130	C65um025G_at	dik6	Dik6, novel virulence factor	b-dept	wt (a)				36.2321	5	36.9695	3	2		1.1058		1.09831		5.38372		20.645	*	17.594	*	36.9695	*	36.2321	*	33.2703	*	31.5988	*	16.6385	*
	27	um12149	W30um283G_at		hypothetical protein	b-dept	wt (a)				36.7536	5	35.3843	5	2		1.54029		1.47603		3.0367		6.54617	*	14.0984	*	21.883	*	36.7536	*	35.3843	*	29.0144	*	19.5775	*
	28	um12024	C80um257G_at	hdp1	putative protein	b-dept	reduced filamentation (a)		TxnF (HD)		32.4969	5	31.261	5	2		1.11504		1.20471		9.05956		16.6968	*	20.3064	*	30.7287	*	32.4969	*	31.261	*	30.4508	*	17.5831	*		8.6
	29	um05422	UG21-14a22-110c6_RC_at		conserved hypothetical protein				Lipid (Metabolism)		28.4741	5	8.49352	3	2		-1.99433		2.24524		2.42631		6.32022	*	14.1932	*	8.49352	*	28.4741	*	2.60017		24.8998	*	1.08425
	30	rga2	rga2_at	rga2	rga2 (GB: U37796.1)	b-dept	wt (b)				18.4364	5	24.7174	3	2		1.41903		1.3741		7.87038		7.48159	*	14.4499	*	24.7174	*	18.4364	*	18.4972	*	13.8503	*	14.5877	*
	31	um00738	W50um040G_at		conserved hypothetical protein	b-dept		sec (2)			8.76771	12	22.1513	12	2		1.40456		1.42713		3.09252	*	2.76439	*	4.14751	*	4.09322	*	4.09745	*	17.3108	*	8.76771	*	22.1513	*
	32	um01297	W65um124G_at		conserved hypothetical Ustilago-specific protein	b-dept	wt (a)	sec (1) 2B			21.0798	12	5.52758	12	2		1.40816		1.1294		1.56053		3.38387	*	2.50383		4.67254	*	4.27904	*	3.77277	*	21.0798	*	5.52758	*
	33	um01508	W85um194G_at		related to Aquaporin 3				TP (H2O)		6.19726	5	19.1231	12	2		1.55455		4.43506		1.74609		11.5717	*	5.22082	*	14.305	*	6.19726	*	15.2427	*	3.07438		19.1231	*
	34	um15077	C105um012G_at		putative protein	b-dept					13.1292	12	7.5098	3	2		1.38258		1.03181		4.8559		4.52632	*	5.23211		7.5098	*	10.1357	*	5.32292	*	13.1292	*	2.48195
	35	um00371	C80um280G_at		related to Opsin-1				ST (light)		12.5753	12	10.3223	12	2		-1.33326		-1.179		-1.07546		2.72747	*	1.57977		2.82042		2.71897		5.68194	*	12.5753	*	10.3223	*
	36	um11506	W35um102G_at		putative protein	b-dept	wt (a)				3.87063	12	12.1572	5	2		-1.15097		-1.65743		1.1271		3.6994	*	1.26309		2.88771	*	1.81534		12.1572	*	3.87063	*	3.85063	*
	37	um06125	W5um267G_at		putative protein	b-dept	wt (a)				11.1079	5	11.8591	5	2		1.402		1.24423		3.62718		4.12533	*	9.56906	*	11.7788	*	11.1079	*	11.8591	*	8.43938	*	5.69291	*
	38	um03284	C5um237G_RC_s_at		conserved hypothetical protein						5.716	12	11.4475	3	2		-1.48355		3.79973		1.2752		7.58717	*	2.13636		11.4475	*	4.08793	*	4.51659	*	5.716	*	1.27541			2.8	3.7
	39	um00167	W25um193G_at		conserved hypothetical protein				CH (Metabolism)		11.3943	12	7.57805	3	2		1.08775		1.08971		1.78329		2.67503	*	4.00313	*	7.57805	*	5.31678	*	5.11606	*	11.3943	*	2.54129	*
	40	um11430	W75um285G_W5um028G_s_at		conserved hypothetical protein	b-dept			Lipid (Metabolism)		11.126	12	7.52548	3	2		1.91027		1.66425		2.02984		3.83564	*	2.53924	*	7.52548	*	2.50792	*	4.31298	*	11.126	*	5.19501	*
	41	um11978	C10um268G_at		conserved hypothetical protein			sec (1)			9.99178	12	6.44159	3	2		1.07588		1.40297		1.99933		3.80722	*	2.76279		6.44159	*	6.58728	*	4.78627	*	9.99178	*	2.61716	*		2.7
	42	um02517	C45um161G_at	gpa2	guanine nucleotide-binding protein alpha-2 subunit		wt (h)		ST		6.01385	12	7.59785	5	2		1.39151		1.37911		2.24739		2.7988	*	3.25666	*	6.07692	*	3.1617	*	7.59785	*	6.01385	*	5.33015	*
	43	um04181	W85um066G_at		conserved hypothetical protein						5.81131	5	5.68681	5	2		1.44364		1.11243		2.16186		3.82762	*	3.22676	*	4.52631	*	5.81131	*	5.68681	*	3.71791	*	2.96058	*
	44	um01958.2	W111um003G_at		putative protein						3.90702	12	5.79386	5	2		-1.70091		-1.05605		1.67004		3.51375	*	1.21303		4.98674	*	1.0802		5.79386	*	3.90702	*	1.19965
	45	um03911	C55um002G_at		related to RIM2 - Protein of the mitochondrial carrier family (MCF)						4.28407	3	5.45212	2	2		1.42692		1.35419		2.33034		5.45212	*	4.28407	*	5.03779	*	3.78909	*	3.39515	*	2.30956	*	2.4379	*
	46	um04214	C135um027G_at	pyr6	orotidine 5`-phosphate decarboxylase						4.05302	5	5.43892	3	2		1.20526		1.41006		2.56192		4.50341	*	3.61044	*	5.43892	*	4.05302	*	4.2634	*	2.82161	*	3.24943	*
	47	um11606	W20um280G_at		putative protein						4.86375	5	4.66314	3	2		1.18766		1.54153		2.9476	*	3.49762	*	3.53399	*	4.66314	*	4.86375	*	3.98228	*	4.64899	*	3.56094	*		10.6	5.4
	48	um03541	W41um013G_at		related to Meiotic expression upregulated protein 26						4.27094	12	4.72273	3	2		-1.35004		1.59091		1.34674		3.55645	*	2.36113		4.72273	*	3.88915	*	3.41886	*	4.27094		2.68148	*
	49	um04764	W5um278G_at		putative protein						4.51998	12	2.34141	2	2		1.10758		-1.25918		-1.34533		2.34141	*	-1.01393		1.43917		2.47857	*	2.18294	*	4.51998	*	2.00982
	50	um05325	C10um125G_at		conserved hypothetical protein						2.58367	12	4.27421	1	2		1.52695		-1.31112		1.51546		2.62129	*	1.46888		2.66015	*	1.53017		2.14156		2.58367	*	3.00463	*		2
	51	um00576	W30um110G_at		conserved hypothetical protein						2.899	12	4.24586	3	2		-1.05182		1.65738		1.826		2.47727	*	1.92796		4.24586	*	1.76116		3.34071	*	2.899	*	3.19103	*
	52	um11984	W36um217G_at		conserved hypothetical protein			sec (1)			3.63388	12	4.06508	3	2		1.01863		1.32424		1.125		2.38934	*	1.51063		4.06508	*	2.05313		3.42796	*	3.63388	*	1.69754
	53	um10791	C65um116G_at		putative protein						3.81232	12	4.03317	3	2		1.09006		-1.36404		1.27717		2.76441	*	1.55188		4.03317	*	2.43412		3.62669	*	3.81232	*	3.20476	*
	54	um04275	W35um156G_at		related to DNA mismatch repair protein						3.95193	5	3.7215	2	2		1.22079		1.48687		2.89649		3.7215	*	3.1718	*	2.42124		3.95193	*	2.21538		1.82401		1.64744
	55	um04654	W57um112G_at		related to U2 snRNP protein A`						2.84926	3	2.59181	3	2		1.2456		1.06209		1.83299		2.33819	*	2.84926	*	2.59181	*	2.56461	*	2.29322		1.41878		1.2648
	56	um11886	W50um159G_at		conserved hypothetical protein	b-dept	wt (a)	sec (2)			367.608	12	89.5714	12	3		2.43836		-1.63333		1.98235		2.42484		9.5		15.4296	*	45.1111	*	24.312	*	367.608	*	89.5714	*
	57	um02549	W55um154G_at	biz1	b-induced zinc finger protein	b-dept	apathogenic (i)		TxnF (C2H2 ZF)		44.5169	12	70.3445	12	3		1.77381		-1.32911		1.2093		5.56471		4.23009		15.5591	*	14.3423	*	67.9744	*	44.5169	*	70.3445	*
	58	um00913	W125um090G_at	glo2	glyoxaloxidase 2	b-dept	wt (j)	sec (2)	CH (Metabolism)		38.4278	12	14.8826	12	3		1.49682		-2.47301		2.23183		-1.00513		2.79696	*	2.43711		5.03498	*	6.16153	*	38.4278	*	14.8826	*
	59	um11269	W112um107G_at		conserved hypothetical protein	b-dept	wt (a)				37.2273	12	12.835	12	3		1.16514		2		2.22727		2.58412		5.01887		4.74893	*	16.8068	*	6.74026	*	37.2273	*	12.835	*
	60	um00025	C122um209G_at		related to dehydroshikimate dehydratase	b-dept	wt (a)				33.9079	12	12.7422	5	3		-1.23256		-1.18824		2.0625		3.40249		7.44898		6.28708	*	16.5568	*	12.7422	*	33.9079	*	9.40789	*
	61	um11063.2	W35um144G_at		conserved hypothetical protein (N-terminal fragment)	b-dept					3.68644	1	28.7759	12	3		3.68644		-1.23239		2.78506		1.91706		3.043	*	1.96637		3.62802	*	9.63895	*	3.59848	*	28.7759	*		-5.6
	62	um03067	W25um117G_at		related to CDC33 - translation initiation factor eIF4E	b-dept			Trnsl		22.7775	12	10.4508	12	3		1.00358		1.12615		1.32562		2.34829		2.13811		4.85948	*	5.62842	*	7.13664	*	22.7775	*	10.4508	*
	63	um05486	W70um185G_at		hypothetical protein	b-dept	wt (a)		TxnF (bHLH)		20.7849	5	17.6769	5	3		1.43373		-1.15823		3.41346		6.62162		2.9689		11.3268	*	20.7849	*	17.6769	*	16.5267	*	11.814	*
	64	um02222	W160um281G_at	dkl6	related to membrane protein Dik6	b-dept	wt (a)				15.6489	12	19.9457	12	3		-1.03452		-1.1626		1.67854		2.25595		3.88375	*	3.86117	*	10.8257	*	7.56375	*	15.6489	*	19.9457	*
	65	um10093	W44um283G_at		putative protein	b-dept	wt (a)				19.3558	12	7.02536	3	3		-1.23453		-1.40385		2.48598		2.67725		8.33546	*	7.02536	*	18.9418	*	6.56313	*	19.3558	*	2.73729			44.6
	66	um10000	W90um209G_at		conserved hypothetical protein	b-dept	wt (a)		CH (Metabolism)		17.7261	12	10.5008	12	3		-1.18262		-1.67769		1.54591		1.11517		2.30428		3.41831	*	12.2572	*	6.4415	*	17.7261	*	10.5008	*
	67	um02331	W155um044G_at	kpp6	MAP kinase		reduced pathogenicity (k)		CW		16.7307	12	5.79956	5	3		1.08452		-1.12235		1.48082		1.57791		2.4453		3.33938	*	8.40433	*	5.79956	*	16.7307	*	5.61032	*		84.3	10
	68	um00154	C95um098G_at		related to Para-nitrobenzyl esterase	b-dept		sec (1)	Lipid (Metabolism)		14.4454	12	4.7951	5	3		1.13292		-1.79004		2.24359		1.60742		5.05816	*	4.74653	*	6.03557	*	4.7951	*	14.4454	*	2.32698
	69	um04771	C22um278G_at		related to KHA1 - Putative K+/H+ antiporter				TP (Ion)		14.0497	12	5.44444	5	3		-1.06389		-1.16202		1.07638		2.10665		2.23106		3.7944	*	5.90832	*	5.44444	*	14.0497	*	4.88754	*		2.2	4.8
	70	um00695	C10um163G_at		putative exochitinase			sec (1)	CW		13.4521	12	5.65123	3	3		1.03189		-1.04155		1.46575		2.22068		2.22152	*	5.65123	*	3.37818	*	5.06258	*	13.4521	*	4.82058	*
	71	um10528	W40um030G_at		related to STE6 - ABC transporter				TP (Peptide)		13.1479	5	8.29756	3	3		1.2973		4.94839		3.10909		3.49862		7.1295		8.29756	*	13.1479	*	6.42857	*	1.92292		5.84328	*		22.8	37.7
	72	um00970	W115um150G_at		conserved hypothetical Ustilago-specific protein	b-dept					6.51408	5	12.5302	5	3		-1.1161		-1.67201		1.73942		2.61309		3.61442	*	8.95767	*	6.51408	*	12.5302	*	3.74175		7.85914	*
	73	um11514	C85um097G_at		probable High-affinity glucose transporter			sec (3)	TP (CH)		12.1475	12	2.51832	12	3		1.86142		-1.23194		3.20065		-1.07175		7.74822	*	1.57151		10.412	*	2.33885	*	12.1475	*	2.51832	*
	74	um12178	W20um178G_at		related to 5-carboxyvanillate decarboxylase				AA (Metabolism)		11.3905	12	4.08899	12	3		1.01792		1.39462		1.1782		2.20086		2.04676		2.9324	*	2.07755		2.43971		11.3905	*	4.08899	*
	75	um10215	C89um269G_at		conserved hypothetical protein				DNA		5.82719	12	11.1445	3	3		-2.39923		1.66837		-1.36821		1.50251		1.36777		11.1445	*	2.03911		5.97191	*	5.82719	*	2.42133	*
	76	um03246	C30um080G_at		related to versicolorin b synthase				CH (Metabolism), AA (Metabolism)		9.9307	12	3.05578	3	3		3.15936		-1.4747		1.58432		2.28401		1.66883		3.05578	*	3.65506	*	2.62059		9.9307	*	2.43553	*		-2.6
	77	um04816	W155um188G_at		related to Endoglucanase 1 precursor			sec (2)	CW		9.18097	12	5.83333	12	3		1.04725		1.85326		1.58908		2.36831		2.10727		4.63656	*	2.56103		3.0366		9.18097	*	5.83333	*
	78	um03034	W40um248G_at		conserved hypothetical protein				TP (CH)		8.7671	12	4.32966	12	3		1.21137		1.03925		1.35668		1.71675		2.1607		2.67411	*	2.64375	*	2.19338		8.7671	*	4.32966	*
	79	um01014	C85um106G_at		conserved hypothetical protein			sec (1)	RR		7.71793	12	3.13828	12	3		-1.07638		-1.06288		1.19103		1.70534		1.35885		3.12331	*	2.38127		3.0095	*	7.71793	*	3.13828	*		3.3
	80	um05161	C190um132G_at		related to Phosducin				RR		7.60431	12	5.62977	5	3		1.28312		1.25904		1.97587		2.01735		2.49375		3.82123	*	4.08403	*	5.62977	*	7.60431	*	3.81449	*
	81	um05046	W10um034G_at		conserved hypothetical protein	b-dept	wt (a)	sec (1)	CH (Metabolism)		7.56346	12	5.11457	5	3		1.34029		-1.51719		1.6749		1.19048		1.04731		4.32752	*	1.25615		5.11457	*	7.56346	*	4.8125	*
	82	um00385	C5um280G_at		putative protein						7.31948	12	3.98389	5	3		2.13802		-1.17308		2.60178		1.9589		3.40625	*	3.16203	*	5.6813	*	3.98389	*	7.31948	*	3.10495	*		2.2
	83	um12225	C50um076G_at		putative protein						6.85372	5	4.54803	5	3		1.11938		-1.07444		1.84053		2.28981		5.71034	*	4.43936	*	6.85372	*	4.54803	*	6.00199	*	2.36525
	84	um11048	W50um118G_at		conserved hypothetical protein						3.67812	12	6.65878	5	3		1.88808		-1.6112		1.39429		1.72006		1.9		5.07448	*	2.78042	*	6.65878	*	3.67812	*	3.34211	*
	85	um05809	CLUSTER23_RC_at		related to KRE6 - glucan synthase subunit	b-dept			CW		6.64978	12	5.41234	5	3		1.17688		1.06033		1.14704		1.84913		1.48867		3.66167	*	2.65658	*	5.41234	*	6.64978	*	4.74757	*		2.3
	86	um11922	C45um177G_at		related to Chitin deacetylase precursor			sec (1)	CW		5.70942	12	6.52776	5	3		1.44364		-1.03605		1.23142		2.2645		1.6049		3.84128	*	1.77795		6.52776	*	5.70942	*	4.69686	*
	87	um11434	W25um285G_at		hypothetical protein						6.50607	12	2.76167	12	3		1.75286		-1.26906		1.82465		1.22589		2.25594	*	1.53211		3.30638	*	1.60503		6.50607	*	2.76167	*
	88	um10210.2	W50um063G_at		conserved hypothetical protein				TP (Ion)		5.36657	5	6.39158	3	3		1.02589		1.29328		1.46526		2.24546		2.35517		6.39158	*	5.36657	*	4.12849	*	3.6121	*	1.84017
	89	um12292	W101um032G_at		hypothetical protein						4.05517	12	6.1131	5	3		1.11294		-1.09809		1.26715		2.39619		1.05886		4.96787	*	1.95063		6.1131	*	4.05517	*	4.18782	*
	90	um04581	C111um212G_at		putative protein				TxnF (bHLH)		5.99282	12	5.33577	5	3		-1.52663		-1.45803		1.21698		1.59416		2.33845		5.19059	*	4.7681	*	5.33577	*	5.99282	*	2.48084	*		5.4	7.6
	91	um02117	C65um060G_at		putative protein						5.18257	12	3.24966	3	3		1.18764		1.98541		2.18892		2.05985		3.05538	*	3.24966	*	3.88863	*	2.49238		5.18257	*	2.02043
	92	um01212	W10um018G_at		probable flavoprotein-ubiquinone oxidoreductase				ETC		3.18745	12	4.76888	5	3		-1.04699		-1.4147		-1.48852		3.54386		-1.29468		2.52387	*	1.38469		4.76888	*	3.18745	*	4.47964	*
	93	um12014	C35um209G_at		conserved hypothetical protein				Lipid (Metabolism)		4.68606	12	2.90902	3	3		1.33246		1.06203		1.4744		1.20668		2.02343		2.90902	*	2.74071	*	2.87582	*	4.68606	*	2.67761	*
	94	um03315	C30um077G_at	ukb1	serine/threonine protein kinase B-related Ukb1		apathogenic (l)				4.38233	5	2.38941	5	3		1.47987		-1.26358		1.65878		1.743		2.92058	*	2.08246		4.38233	*	2.38941	*	3.49772	*	2.35609	*		4.8	3.3
	95	um01868	C110um056G_at		related to GIT1 - Glycerophosphoinositol transporter also able to mediate low-affinity phosphate transport				TP (P)		4.24174	5	2.71134	5	3		1.03359		1.16399		1.71372		2.03907		3.70229	*	2.52903	*	4.24174	*	2.71134	*	1.40869		1.91034
	96	um02376	W65um026G_at		probable anthranilate synthase component II				AA (Metabolism)		4.20519	5	2.74091	3	3		-1.62736		1.0325		1.15599		2.01982		2.70905	*	2.74091	*	4.20519	*	2.52209		2.83671	*	1.90495
	97	um01201.2	W60um018G_at		conserved hypothetical protein						4.13501	12	4.10975	5	3		1.4608		-1.15446		1.03755		1.91856		1.29679		3.1766	*	1.90883		4.10975	*	4.13501	*	2.49764	*
	98	um10492	C45um130G_at		hypothetical protein						2.17047	12	4.07641	5	3		1.53298		-1.16359		1.55699		1.47658		1.59817		2.73679	*	1.87089		4.07641	*	2.17047	*	3.0297	*		4.3
	99	um11191	C155um005G_at		related to phenylacetyl-CoA ligase				AA (Metabolism)		3.89609	12	2.64022	3	3		2.30918		1.24443		2.00452		1.9527		2.1889		2.64022	*	3.32119	*	2.34933		3.89609	*	2.02917
	100	um04171	W32um038G_at		related to ROT1 - mutant suppresses tor2 mutation			sec (1)	CW		2.91581	5	3.89551	3	3		-1.06164		1.13382		1.02952		2.50589		2.20234		3.89551	*	2.91581	*	2.63132		2.17949	*	1.17605
	101	um04531	W40um232G_at		conserved hypothetical protein			sec (1)			3.78291	5	2.90832	3	3		1.07909		1.16437		1.33948		1.67299		2.29822		2.90832	*	3.78291	*	2.86109	*	2.92539	*	1.84353
	102	um11255	W34um201G_at		putative protein						3.7654	12	2.38007	3	3		-1.51255		1.29932		-1.25626		1.56711		-1.05442		2.38007	*	-1.00215		1.79477		3.7654	*	2.03275
	103	um01816	W95um074G_at		related to TRM7 - tRNA 2`-O-ribose methyltransferase				DNA (Metabolism)		3.76401	12	2.69402	3	3		-1.16511		-1.00282		1.12361		1.27484		1.60952		2.69402	*	2.61245	*	2.53516	*	3.76401	*	2.48093	*
	104	um11895	W113um122G_at		putative protein						3.66811	12	3.39073	12	3		-1.92483		1.36801		-1.41327		3.01395		1.28627		3.14598	*	2.66252	*	2.20847		3.66811	*	3.39073	*
	105	um00721	C135um040G_at		related to MAPKK kinase				ST		3.36236	12	3.66186	5	3		-1.34929		1.68326		1.45016		1.20497		3.10028	*	1.70698		2.68437	*	3.66186	*	3.36236	*	2.20699
	106	um03876.2	CLUSTER59_RC_at		related to chloride channel protein				TP (Ion)		3.60116	12	3.50066	5	3		-1.07668		-1.05119		-1.08977		1.2745		1.74771		2.62244	*	3.25473	*	3.50066	*	3.60116	*	2.81334	*
	107	um11300	C160um086G_at		conserved hypothetical protein						3.58861	12	2.87202	12	3		1.04443		1.16309		1.10763		1.46422		1.20503		2.5666	*	1.96793		2.1648		3.58861	*	2.87202	*
	108	um03760	W90um140G_at		related to Phosphatidylinositol-3,4,5-trisphosphate 3-phosphatase PTEN				ST		3.4616	12	3.51364	5	3		1.5141		1.07795		1.22202		2.20603		1.62057		2.50749	*	2.09215		3.51364	*	3.4616	*	2.75362	*
	109	um10392	W50um082G_at		conserved hypothetical protein				CH (Metabolism)		3.47591	5	2.63105	5	3		1.11901		1.57992		1.42511		2.07866		2.23151		2.37854	*	3.47591	*	2.63105	*	2.12183		2.11882
	110	um03083	C100um117G_at		conserved hypothetical protein						3.21168	5	2.33342	3	3		1.70342		1.15396		1.78428		1.77592		2.40505		2.33342	*	3.21168	*	1.95628		1.80613		1.72556			2.3
	111	pra2	pra2_at	pra2	pra2 (GB: U37796.1)		mating defect (m)	sec (1)	ST		3.1348	5	2.9158	5	3		1.6119		1.89356		1.90013		1.57546		3.04795	*	2.2124		3.1348	*	2.9158	*	-2.03884		2.34878	*
	112	um01737.2	C60um119G_at		related to Adiponectin receptor 1			sec (3)			3.10062	12	3.00159	3	3		1.16021		1.05676		1.04518		2.0415		1.75282		3.00159	*	2.79626	*	2.46877	*	3.10062	*	2.42009	*
	113	um02542	C76um154G_at		hypothetical protein						3.016	3	3.08625	3	3		-1.48574		1.10348		1.70336		1.46803		3.016	*	3.08625	*	2.84069	*	2.80097	*	1.3776		1.7931			3
	114	um11050	C55um118G_at	ras3	Ras-GTPase				ST		2.95032	12	2.35842	12	3		-1.10719		-1.04998		-1.04584		1.37624		1.43358		2.25239	*	1.90631		2.05026		2.95032	*	2.35842	*
	115	um03569	W45um031G_at		related to KRE6 - beta-1,6-glucan synthetase				CW		2.63419	12	2.9195	5	3		1.78424		1.23983		1.52397		1.45179		2.27177	*	2.25907		2.24598		2.9195	*	2.63419		2.08847
	116	um03947	C70um096G_at		probable carboxypeptidase 2			sec (1)	AA (Metabolism)		2.76955	5	2.2568	3	3		1.052		1.0969		1.22123		1.80769		1.79591		2.2568	*	2.76955	*	1.92353		1.25442		2.00909
	117	um10123	C70um028G_at		probable Serine/threonine-protein kinase gad8				ST		2.55709	12	2.64018	3	3		1.21404		-1.0666		1.08605		1.66903		1.27585		2.64018	*	2.14803	*	2.52796	*	2.55709	*	2.0893
	118	um06332	C65um198G_at	egl1	endoglucanase 1 precursor (egl1)	b-dept	wt (n)	sec (1)	CW		145.526	12	23.8028	12	5		-1.10427		1.65957		-1.23602		2.00282		1.62066		9.44444		5.50435	*	13.6487	*	145.526	*	23.8028	*
	119	um04928	C50um062G_at	hdp2	conserved hypothetical protein	b-dept	apathogenic (a)		TxnF (HD)		57.6452	12	10.0775	5	5		1.16099		-1.07547		-1.31746		2.67713		5.66346		8.23256		34.4423	*	10.0775	*	57.6452	*	5.35922	*
	120	um00027	W130um209G_at		putative protein			sec (1)*			38.9346	12	3.98333	2	5		1.15863		-1.59479		1.80076		3.98333		2.36852		1.70795		5.74847	*	3.54981	*	38.9346	*	3.3109
	121	um10605	C70um043G_at	adh3	probable ADH3 - alcohol dehydrogenase III				CW, CH (Metabolism)		18.7521	12	30.2095	12	5		1.38163		-1.09804		1.27159		1.16814		-1.53051		8.44262		-1.61232		26.0128	*	18.7521	*	30.2095	*
	122	um04064	W125um144G_at		related to Glucoamylase precursor				CH (Metabolism)		24.5272	12	6.62691	5	5		-1.69939		1.00663		-1.39978		1.49453		1.32054		3.20482		2.39464		6.62691	*	24.5272	*	2.39382
	123	um02990	W95um249G_at		conserved hypothetical protein				CH (Metabolism)		2.66443	12	17.6932	12	5		1.22303		-1.14428		-1.01084		-1.27546		-1.03049		7.10569		1.1078		9.51181	*	2.66443	*	17.6932	*
	124	um00446	C15um165G_at		probable beta-glucosidase			sec (1) 1A			17.2385	12	2.94786	5	5		1.1353		-1.02355		1.1512		-1.10397		1.74108		1.57704		3.09111	*	2.94786		17.2385	*	2.65797	*
	125	um01235	W225um010G_at		conserved hypothetical Ustilago-specific protein	b-dept		sec (1) 2A			13.5776	12	16.4392	12	5		1.18012		-1.65556		2.57143		3.1405		4.88571		5.0137		6.66187		12.7372	*	13.5776	*	16.4392	*
	126	um15100	C20um032G_at		putative protein						14.7608	12	4.95504	5	5		2.21007		-2.38861		2.94923		-1.3494		2.9347		2.83552		10.5824	*	4.95504	*	14.7608	*	2.27243
	127	um04185	W65um066G_at		conserved hypothetical protein	b-dept	wt (a)	sec (1)			13.974	12	6.28159	5	5		-1.38547		-1.27083		1.08858		1.86441		1.69767		5.1018		4.81935		6.28159	*	13.974	*	5.21122	*
	128	um04510	W60um218G_at		hypothetical protein	b-dept	wt (a)				5.11834	12	12.4528	12	5		1.46911		-1.63291		1.25829		-1.36538		1.54601		5.68627		3.46801	*	7.1129		5.11834	*	12.4528	*
	129	um00981	C54um150G_at		putative protein						5.94312	12	9.85106	12	5		2.20502		-1.10714		1.64024		1.3581		2.0314		1.70388		3.91131	*	7.94685	*	5.94312	*	9.85106	*		-2.1
	130	um12032	CLUSTER41_RC_at		related to ATP-dependent DNA helicase RecQ	b-dept		sec (1)	DNA (Repair)		9.66271	12	7.14072	5	5		1.80829		1.40199		1.3056		1.5499		3.34865		2.19649		8.01533	*	7.14072	*	9.66271	*	5.57692	*
	131	um00465	C60um164G_at		hypothetical protein						3.3906	5	9.53233	12	5		2.7191		-1.39931		1.38065		1.06193		1.56846		1.4371		3.3906	*	7.74357	*	2.86737	*	9.53233	*
	132	um10777	C65um197G_at		conserved hypothetical protein						9.30815	12	3.1461	5	5		1.03108		-1.05095		-1.13335		2.38663		1.94096		2.00241		3.87533	*	3.1461	*	9.30815	*	2.34543	*
	133	um03066	C20um117G_at		hypothetical protein	b-dept	wt (a)				9.00546	12	6.45583	5	5		1.37695		-1.98718		1.58014		2.03448		1.88716		3.41849		1.87589		6.45583	*	9.00546	*	2.17097
	134	um01779	C256um074G_at		hypothetical protein	b-dept	wt (o)	sec (1)*			8.63047	12	5.46251	5	5		-1.21387		-1.4019		1.29418		2.39646		2.3635		2.11931		2.63636		5.46251	*	8.63047	*	4.51163	*
	135	um01149	W70um039G_at	glo3	glyoxaloxidase 3		wt (j)	sec (3)	CW		7.01136	12	3.83852	5	5		2.29496		1.28876		1.79537		1.27797		2.03421		2.00301		2.06311		3.83852	*	7.01136	*	2.26369
	136	um02917	W35um261G_at		conserved hypothetical Ustilago-specific protein				ST		6.52994	12	4.40807	5	5		2.04785		1.31174		1.42778		1.36234		2.03411		1.27685		2.75232	*	4.40807	*	6.52994	*	2.91966	*
	137	um03614	C20um272G_at		conserved hypothetical protein			9A			3.74692	5	6.29503	12	5		1.18191		1.2493		2.40736		1.48481		2.33268		1.56005		3.74692	*	2.06686		3.26918	*	6.29503	*
	138	um01823	W60um074G_at		hypothetical protein	b-dept	wt (a)	sec (1)*			4.21429	12	6.27184	5	5		1.06875		1.08915		1.04188		1.61155		3.78176		3.44667		2.91148		6.27184	*	4.21429	*	2.09119
	139	um10416	W30um167G_at		conserved hypothetical protein						5.98053	12	5.73875	12	5		1.06486		1.18359		1.16464		-1.01005		1.13618		2.32564		2.09919		4.4751	*	5.98053	*	5.73875	*
	140	um10446	UG16-1i3-50e2_RC_at		putative protein						2.78834	12	5.90403	12	5		2.13591		-1.20394		1.41713		-1.2325		-1.09727		1.03706		1.06085		2.67584	*	2.78834	*	5.90403	*		-3	-3.3
	141	um00330	W55um190G_at		related to UTR2 - cell wall protein		wt (a)	sec (1)	CW		4.2773	1	5.50063	12	5		4.2773		-1.53591		2.00873		-1.75708		1.44567		1.19678		2.32106		4.31801	*	3.21476	*	5.50063	*		2.3	5.2
	142	um15053	C60um094G_at		conserved hypothetical Ustilago-specific protein						5.46015	12	3.05323	5	5		2.05168		-2.3248	*	1.41211		1.93935		1.64984		1.4639		3.42293	*	3.05323	*	5.46015	*	2.82584	*
	143	um00034	W165um209G_at		probable mfs-multidrug-resistance transporter				TP		4.43099	12	5.36811	12	5		1.0671		-1.01928		1.37851		1.2117		1.68115		2.58517		2.44158	*	3.32203	*	4.43099	*	5.36811	*
	144	um02741	C75um174G_at		related to CBK1 - Serine/threonine protein kinase involved in cell wall biosynthesis				CW, ST		4.97866	12	5.33136	5	5		2.95388		-1.14671		1.64444		-1.07747		-1.10711		-1.00074		1.8435		5.33136	*	4.97866	*	4.92355	*
	145	um06367	W10um071G_at		putative protein						5.11686	12	3.97763	12	5		1.0155		1.01545		1.14414		1.28434		1.42464		1.30828		1.98908		3.82549	*	5.11686	*	3.97763	*
	146	um11558	C15um203G_at		putative protein (C-terminal fragment)						4.18286	5	4.95039	12	5		1.3858		-2.3076		1.18396		1.83405		2.02712		2.41746		4.18286	*	4.00208	*	3.67288	*	4.95039	*
	147	um05731	W55um073G_at		conserved hypothetical protein			sec (1)	AA (Metabolism)		3.29153	12	4.69861	5	5		-1.05419		-1.03076		-1.37308		1.87637		-1.03022		3.24118		-1.00936		4.69861	*	3.29153	*	2.00412
	148	um02548	W60um154G_at		related to Sorting nexin 9		wt (a)				4.5303	2	3.07974	5	5		-1.08911		-1.16667		4.5303		-1.03029		2.05611		1.18703		2.40059		3.07974	*	4.20897	*	2.18041	*
	149	um10871	W75um158G_at		conserved hypothetical protein						3.9055	12	4.5256	12	5		1.48276		1.37609		1.21042		1.84575		1.08444		1.80906		1.19174		2.44543	*	3.9055	*	4.5256	*
	150	um01111	C80um162G_at		putative protein						4.06963	12	4.39842	5	5		1.47409		-1.10064		1.41081		1.08414		2.1757		1.43817		2.89214	*	4.39842	*	4.06963	*	3.16122	*
	151	um01991	C20um103G_at		putative protein						4.20762	12	3.26531	5	5		1.38764		-1.0735		1.04536		1.34609		1.28029		1.41022		1.61979		3.26531	*	4.20762	*	2.99464	*
	152	um02017	C65um178G_at		conserved hypothetical protein						4.17011	12	2.91025	12	5		1.03507		1.05116		1.1881		1.27925		1.34618		1.51148		1.96457		2.44705	*	4.17011	*	2.91025	*
	153	um06454	W85um214G_at		related to Mannose-6-phosphate isomerase				CH (Metabolism)		4.02577	12	3.02899	12	5		-1.03214		1.83175		1.13746		1.70419		1.28962		1.83343		-1.14729		2.66618	*	4.02577	*	3.02899	*
	154	um05827	W110um005G_at		conserved hypothetical protein						4.00201	12	2.71905	5	5		2.28367		-1.31275		1.07951		1.23163		1.28948		1.67527		2.20499		2.71905	*	4.00201	*	2.63632	*
	155	W90um072	W90um072G_at		not annotated						3.90789	12	2.47667	5	5		1.33151		-1.16304		1.18846		1.48291		1.57928		1.53631		2.1997		2.47667	*	3.90789	*	2.46393	*
	156	um11173	W91um040G_at		putative protein						3.48773	12	3.90581	12	5		1.62529		-2.39661		1.17771		1.01811		1.25572		1.0499		2.40179	*	1.76337		3.48773	*	3.90581	*
	157	um03281	W20um237G_at		putative protein						3.28333	12	3.90359	12	5		1.27952		-1.19329		1.3126		1.15888		1.27169		1.00223		1.70233		3.4349	*	3.28333	*	3.90359	*
	158	um05543	C44um183G_at	don3	Ste20-like kinase Don3				ST		3.70025	12	3.86698	5	5		1.23904		-1.01603		-1.0227		1.21753		1.09276		1.28768		1.62511		3.86698	*	3.70025	*	3.1122	*
	159	um00688	W45um163G_at		related to bacterial leucyl aminopeptidase precursor			sec (1)	AA (Metabolism)		3.74998	12	2.19261	12	5		-3.01351		1.67363		-1.29849		1.24046		2.02499		1.57947		2.24182	*	2.12855		3.74998	*	2.19261	*
	160	um05134	C35um133G_at		conserved hypothetical protein						3.67762	12	2.20484	5	5		1.08162		1.05071		1.00226		1.61473		1.93565		1.9801		3.28162	*	2.20484	*	3.67762	*	1.77147
	161	um04544	C170um211G_at		hypothetical protein						3.64431	12	3.26648	5	5		1.54393		-1.05947		-1.00537		1.14919		1.58032		2.10105		2.21172	*	3.26648	*	3.64431	*	2.35133	*		3.1	2.8
	162	um10901	C120um211G_at		probable polyubiquitin				PD		3.57311	12	2.82738	12	5		1.00937		2.31843		1.03325		1.54386		1.8158		1.62966		2.55278	*	1.86047		3.57311	*	2.82738	*		3.2
	163	um11596	W5um075G_at		related to CSR1 - phosphatidylinositol transfer protein				Lipid (Metabolism)		3.50846	12	2.80225	12	5		2.69059		-1.3365		1.09179		1.99921		1.20623		1.76773		3.43701	*	2.04466		3.50846	*	2.80225	*
	164	um12312	W96um088G_at		conserved hypothetical protein				ST		3.13911	5	3.39263	12	5		1.34952		-1.15312		1.40624		1.67274		1.78322		2.62806		3.13911	*	3.25359	*	2.89559	*	3.39263	*
	165	um01082	W10um095G_at		putative protein			sec (1)			3.31355	12	2.58751	12	5		1.32326		-1.25715		1.00729		1.15307		1.13996		1.98948		1.69894		2.4226	*	3.31355	*	2.58751	*
	166	um00076	W140um171G_at		probable purine permease				DNA (Metabol)		2.66849	5	3.30112	12	5		1.29147		1.56311		1.34095		1.55029		2.38749		-1.5183		2.66849	*	-1.17636		1.43036		3.30112	*
	167	um01514	W34um024G_at	fuz7	dual specificity protein kinase Fuz7		apathogenic (p)		ST		3.23769	12	2.35056	5	5		1.04285		1.01981		-1.27533		1.10679		1.2579		1.85343		2.28787		2.35056	*	3.23769	*	1.8314			2.5
	168	um01115	C50um162G_at		related to OSH3 - Member of oxysterol-binding protein family				Lipid (Metabolism)		3.20907	12	2.07688	5	5		1.37969		1.15814		1.35743		1.22898		1.78332		1.44906		2.53244	*	2.07688	*	3.20907	*	1.65018
	169	um04480	W25um268G_at		related to ADH2 - alcohol dehydrogenase II				CW		3.13216	5	3.20568	12	5		1.55149		1.44741		1.72309		1.58205		1.95232		1.76318		3.13216	*	2.54029		2.19569		3.20568	*		2.2	3.2
	170	um11751.2	W5um226G_at		conserved hypothetical protein				TP (Ion)		3.15349	12	3.03418	5	5		2.30935		-1.29275		1.84219		1.15535		1.83026		1.02366		1.80117		3.03418	*	3.15349	*	2.80883	*
	171	um10718.2	W40um114G_at	chs1	chitin synthase 1		wt (q)		CW		2.88111	12	3.13929	5	5		1.67308		1.00521		1.14973		-1.05569		1.57876		1.77004		2.64419	*	3.13929	*	2.88111	*	3.12086	*
	172	um05355	C30um007G_at		related to acyl-CoA sterol acyltransferase				Lipid (Metabolism)		3.03741	12	2.83908	5	5		-1.32333		-1.11312		-1.32132		-1.01121		1.23807		1.37913		1.62087		2.83908	*	3.03741	*	2.38199	*
	173	um04961	C35um155G_at		conserved hypothetical protein						2.99106	12	2.91489	5	5		1.83462		-1.68775		1.36947		1.0806		1.21284		1.17905		1.96287		2.91489	*	2.99106	*	1.62241
	174	um10117	C72um164G_at	chs4	chitin Synthase 4		wt (r)		CW		2.88447	12	2.31301	5	5		1.06506		-1.07529		1.11223		1.15596		1.51468		1.30313		2.09562		2.31301	*	2.88447	*	1.97987
	175	um02104.2	C5um012G_at		probable Regulator of G-Protein Signaling Protein		wt (s)		ST		2.79763	5	2.35744	5	5		2.2326		-1.15579		1.75591		1.64612		2.50091		2.25798		2.79763	*	2.35744	*	1.8903		-1.01281			5.2
	176	um05560	W95um182G_at		putative protein						2.7786	12	2.38065	5	5		1.03085		-1.1663		-1.58866		1.25564		-1.32437		2.09365		1.4261		2.38065	*	2.7786	*	2.29515	*
	177	um12267	C55um052G_at		related to IST2 - Plasma membrane protein that may be involved in osmotolerance						2.63543	12	2.52979	5	5		1.42889		1.28342		1.28064		2.18997		1.65037		2.01359		1.84192		2.52979	*	2.63543	*	1.93803
	178	um04241	C91um167G_at		putative protein						2.58655	12	2.59934	12	5		1.99421		1.10117		1.30051		1.41382		1.26358		1.42973		1.14771		2.52779	*	2.58655	*	2.59934	*
	179	um11497	C25um274G_s_at		probable UDP-N-acetylglucosamine pyrophosphorylase				CW		2.46929	12	2.30066	5	5		1.45736		-1.11493		1.24099		1.05621		1.32765		1.59134		1.98904		2.30066	*	2.46929	*	2.04107
	180	um04641	C100um112G_at		related to PRC1 - carboxypeptidase y, serine-type protease			sec (3)	AA (Metabolism)		2.26649	12	2.16536	5	5		-1.10377		1.19043		-1.31182		1.32272		-1.05367		1.86661		1.4814		2.16536	*	2.26649	*	1.66792			3
	181	um01850	C25um195G_at		conserved hypothetical protein				Lipid (Metabolism)		12.4257	12	2.7884	12	12		1.23121		1.26708		-1.08863		1.00121		1.10481		1.48694		1.68387		1.71714		12.4257	*	2.7884	*
	182	um01711	C160um119G_at		related to Glucose dehydrogenase [acceptor] precursor				CH (Metabolism)		4.06952	12	10.7579	12	12		-1.50385		-1.1102		-2.39841		-1.20077		-2.59903	*	1.46017		-2.80508	*	1.91136		4.06952	*	10.7579	*
	183	um10403	C40um236G_at		conserved hypothetical Ustilago-specific protein	b-dept	wt (t)	sec (1) 8A			5.9757	12	7.92754	12	12		-1.8686		-1.55519		-1.64467		1.02686		-1.7956		3.07467		-1.05069		6.23753		5.9757	*	7.92754	*
	184	um00792	W80um148G_at	dik1	conserved hypothetical Ustilago-specific protein		wt (a)	sec (1)			4.14004	12	7.72477	12	12		-1.06105		-1.03162		-1.00154		-1.0205		-1.26196		1.56378		1.02707		2.35233		4.14004	*	7.72477	*
	185	um04357	W60um008G_at		related to endo-1,6-beta-d-glucanase precursor	b-dept	wt (a)		CH (Metabolism)		6.75769	12	3.6037	12	12		-1.80255		1.36729		-1.23485		1.13687		2.69362		1.13277		2		1.84759		6.75769	*	3.6037	*
	186	um10664	C60um140G_at		conserved hypothetical protein						3.58625	12	6.67458	12	12		1.53784		-2.2349		-1.10522		2.42784		-1.25077		3.93296		1.21053		5.81364		3.58625	*	6.67458	*
	187	um03977	W55um055G_at		conserved hypothetical protein			sec (1)	CW		3.64195	12	5.73512	12	12		1.59586		1.17003		1.47243		-1.40565		1.49518		1.27924		1.63365		1.53656		3.64195	*	5.73512	*
	188	um02080	W135um012G_at		conserved hypothetical protein						5.38813	12	4.29273	12	12		3.01637		-1.36303		2.2839		2.17955		-1		1.52375		3.00272		2.23744		5.38813	*	4.29273	*
	189	um04216	W128um027G_at		related to translation elongation factor HBS1 protein				Trnsl		3.66837	12	5.24436	12	12		1.14109		1.01658		-1.1347		3.12057		-1.27366		1.74878		-1.07674		2.45098		3.66837	*	5.24436	*
	190	um11352	C15um191G_at		related to neutral ceramidase				Lipid (Metabolism)		5.00396	12	2.44504	5	12		1.16293		-1.28855		-1.13799		1.11083		-1.12189		1.29758		1.54716		2.44504		5.00396	*	2.34439	*
	191	um00673	C110um163G_at		probable het-c2 protein				TP (Lipid)		4.81022	12	2.6142	12	12		-1.04221		1.41571		1.05365		1.2831		1.0432		1.87727		1.68673		2.01617		4.81022	*	2.6142	*
	192	um00005	C40um209G_at		probable Benzoate 4-monooxygenase cytochrome P450				AA (Metabolism)		4.73979	12	2.81324	3	12		1.18669		-1.06077		-1.26592		2.01121		-1.04933		2.81324		1.2452		1.90746		4.73979	*	2.78831	*
	193	um11147	C35um008G_at		conserved hypothetical Ustilago-specific protein						4.72243	12	2.93394	12	12		1.2515		-1.22102		1.26671		1.18429		1.4979		1.89692		2.08233		2.57043		4.72243	*	2.93394	*
	194	um10046	W55um193G_at		conserved hypothetical protein						4.67852	12	3.00907	12	12		1.19933		1.11991		-1.07631		1.44608		-1.04934		1.53795		1.23163		2.18938		4.67852	*	3.00907	*
	195	um01466	W10um227G_at		related to acyl-coa dehydrogenase, long-chain specific precursor				Lipid (Metabolism)		4.65732	12	3.08011	12	12		1.48816		1.1332		-1.39019		1.16856		-1.26951		1.18956		1.20025		1.99339		4.65732	*	3.08011	*
	196	um01723	W115um119G_at		related to Cytochrome P450				CW, Lipid (Metabolism)		4.65409	12	3.96821	12	12		-1.39078		1.06446		-1.1437		1.63019		-1.05425		1.77445		1.04183		1.22871		4.65409	*	3.96821	*
	197	um10816	C55um089G_at		conserved hypothetical protein			sec (2)			3.73446	12	2.93791	12	12		1.81847		1.01594		1.54243		-1.0004		1.05636		1.35251		1.72251		2.66256		3.73446	*	2.93791	*
	198	um00534	C98um123G_at		conserved hypothetical protein			sec (1)			2.77298	12	3.6907	12	12		-1.0258		-1.39782		1.07093		-1.15919		1.19807		1.18654		1.55559		1.89095		2.77298	*	3.6907	*
	199	um04385	W75um145G_at		hypothetical protein						3.25564	1	2.65532	12	12		1.4479		1.22894		-1.66563		1.47455		1.11808		1.63182		1.3976		1.51767		3.19115	*	2.65532	*
	200	um11777	W65um196G_at		conserved hypothetical protein				TP		3.11899	12	2.6402	12	12		1.12678		-1.04724		1.19754		1.49351		1.36451		2.18866		1.90827		2.55951		3.11899	*	2.6402	*
	201	um02230	W120um281G_at		conserved hypothetical Ustilago-specific protein	b-dept		sec (1)			3.03372	12	2.79899	12	12		1.41261		-1.00405		1.1764		-1.18069		-1.03482		1.35013		1.0378		2.65965		3.03372	*	2.79899	*
	202	um06118	C85um035G_at		related to Tripeptidyl-peptidase I precursor			sec (2)	AA (Metabolism)		2.91268	12	2.77288	12	12		1.02672		-1.10347		1.07769		1.50088		1.4358		1.66518		1.75786		2.44992		2.91268	*	2.77288	*
	203	um02954	C85um023G_at		putative protein						2.65228	12	2.89292	12	12		1.76435		-1.10107		1.68553		1.07766		1.23965		-1.20815		1.17422		2.07299		2.65228	*	2.89292	*		-2.3
	204	um00980	C55um150G_at		conserved hypothetical protein				CH (Metabolism)		2.5731	12	2.2845	12	12		-1.1009		1.28386		1.14086		-1.02075		-1.10655		1.08294		-1.20254		1.64438		2.5731	*	2.2845	*
	205	um03888	W55um097G_at		related to multidrug resistant protein				TP		2.52134	12	2.47957	12	12		1.17937		-1.02237		1.1536		1.33742		1.69718		2.02054		1.59422		2.30063		2.52134	*	2.47957	*
	206	um04448	W40um052G_at		related to Myosin regulatory light chain 2-A, smooth muscle isoform				CO		2.32664	12	2.22648	12	12		1.54487		1.07006		1.33164		-1.13718		-1.07212		1.30001		-1.16771		2.05711		2.32664	*	2.22648	*
	1	um11585	C30um256G_at		related to capsular associated protein						-11.3387	12	-18.0999	12	1		2.17216		-2.67423	*	1.55207		-1.60103		-1.5519		-2.57988		-6.77362	*	-13.3308	*	-11.3387	*	-18.0999	*		-3.6	-5.8
	2	um02247	W45um281G_at		conserved hypothetical protein				TxnF (FSTF)		-6.64058	12	-3.34345	2	1		1.00847		-2.26071	*	1.04038		-3.34345	*	-1.06602		-2.04674		-1.57726		1.12826		-6.64058	*	-2.98738	*
	3	um05531	W95um183G_at		related to Phosphoserine aminotransferase				AA (Metabolism)		-5.86601	12	-2.3827	5	1		-3.16081	*	1.31406		-2.26214	*	-1.36072		-1.75898		-1.42026		-3.42754	*	-2.3827	*	-5.86601	*	-2.28315	*
	4	um11030	W10um087G_at		putative protein						-3.7207	12	-5.68318	5	1		-2.49027	*	1.47019		-1.66942		1.01307		-1.25299		-2.12441	*	-3.01029	*	-5.68318	*	-3.7207	*	-2.35789
	5	um05515	W35um184G_at		hypothetical protein				TxnF (FSTF)		-5.47991	12	-3.30765	12	1		-3.39551	*	1.11592		-2.63372	*	1.11281		-2.68018	*	-1.20554		-3.17133	*	-1.63871		-5.47991	*	-3.30765	*
	6	um05781.2	W20um256G_at		hypothetical protein			sec (1)*			-4.5731	5	-4.82931	12	1		-1.12418		-3.05364	*	-1.88748		-4.35521	*	-3.07312	*	-3.14704	*	-4.5731	*	-3.65133	*	-3.88791	*	-4.82931	*
	7	um03115	C110um021G_at		related to Sge1 - drug resistance protein				TP		-11.6383	5	-56.4467	12	2		-1.54807		1.29885		-2.80218	*	1.1441		-4.04252	*	-1.94417		-11.6383	*	-12.6491	*	-11.1725	*	-56.4467	*
	8	um03116	C115um021G_at		conserved hypothetical protein						-13.3238	5	-37.4658	12	2		-1.303		1.31562		-2.73035	*	1.13953		-5.24198	*	-2.10225		-13.3238	*	-11.5761	*	-11.896	*	-37.4658	*		-2.7
	9	um10636	W130um021G_at		conserved hypothetical protein						-25.3899	12	-35.5589	12	3		-1.09479		-1.01486		-1.57991		1.06648		-2.61746	*	-1.47478		-7.04268	*	-8.36842	*	-25.3899	*	-35.5589	*
	10	um02640	C25um138G_at		conserved hypothetical protein			sec (2)			-31.9863	12	-4.7161	1	3		5.61517		-4.7161		1.12911		-2.57564		-2.38845		-3.56225	*	-6.07929	*	-3.42287		-31.9863	*	-2.26233
	11	um00384	W15um280G_at		hypothetical protein						-27.281	12	-16.8913	12	3		2.76301		-1.57065		3.17589	*	-1.37001		1.81612		-2.43323	*	-1.35953		-5.11155	*	-27.281	*	-16.8913	*		24.1
	12	um04368	C150um145G_at		related to endo-1,3(4)-beta-glucanase			sec (1)	CH (Metabolism)		-26.4263	5	-20.6068	5	3		2.36422		1.62278		-1.61319		-1.34545		-5.60057	*	-2.88604	*	-26.4263	*	-20.6068	*	-20.8608	*	-17.6846	*		-7.3	-9.9
	13	um04362	W25um008G_at		related to Cytochrome P450 8B1			sec (2)	Lipid (Metabolism)		-14.6273	5	-3.61598	5	3		-1.47986		-1.05568		-2.59133		1.06494		-6.69935	*	-1.49015		-14.6273	*	-3.61598	*	-2.09985		1.10831			-5.8
	14	um01070	W50um095G_at		related to cyclopropane-fatty-acyl-phospholipid synthase				Lipid (Metabolism)		-9.53023	12	-7.07557	5	3		1.07828		-1.13546		-1.20158		-1.7766		-2.46582		-2.78068	*	-4.77694	*	-7.07557	*	-9.53023	*	-4.64508	*		-2.8
	15	um05600	UG16-16h19-80c11_RC_at	uga2	probable UGA2 - succinate semialdehyde dehydrogenase				AA (Metabolism), CH (Metabolism)		-8.11712	5	-6.29073	5	3		-1.20855		1.24152		-1.93562		1.1471		-2.36227		-2.48085	*	-8.11712	*	-6.29073	*	-7.06552	*	-3.09633	*
	16	um00118	W35um022G_at		probable UDP-glucose 6-dehydrogenase				DNA (Metabol)		-3.21741	5	-6.26507	5	3		3.21799		1.20293		1.22467		-1.43313		-1.7972		-2.47741	*	-3.21741	*	-6.26507	*	-1.81377		-2.29397	*		-4.5	-3
	17	um11315	W65um179G_at		putative protein						-5.1808	12	-5.9325	5	3		4.12448		1.27103		-1.08467		-1.46696		-1.83001		-3.62426	*	-3.55172	*	-5.9325	*	-5.1808	*	-1.68618			-3	-5.4
	18	um11919	C110um169G_at		related to NADP-dependent malic enzyme				AA (Metabolism), CH (Metabolism)		-5.51478	12	-3.15924	12	3		-1.96594		-1.35282		-1.29073		-2.65094		-1.11464		-2.77181	*	-1.89162		-1.47836		-5.51478	*	-3.15924	*
	19	um00144	W55um098G_at		putative protein			sec (1)			-4.65965	5	-3.78696	3	3		2.90029		1.62344		-1.37621		-2.09715		-2.49119		-3.78696	*	-4.65965	*	-1.76241		-3.83096		-1.64504			-2.4	-3.8
	20	um11750	C10um226G_at	rnr1	probable RNR1 - ribonucleoside-diphosphate reductase large subunit				DNA (Metabol)		-4.11563	12	-4.22104	5	3		2.17866		-1.07714		1.35328		-1.34247		-1.44602		-2.76122	*	-2.42302	*	-4.22104	*	-4.11563	*	-2.62379	*		-2.8	-3.8
	21	um02835	W46um210G_at		conserved hypothetical protein				TxnF (TEA/ATTS)		-2.88235	5	-2.79986	3	3		2.45074		-1.11951		-1.43069		-1.59398		-2.02579		-2.79986	*	-2.88235	*	-2.69534	*	-1.45183		-1.34989
	22	um05783	C25um256G_at		related to UDP-galactose transporter				TP, DNA (Metabolism)		-32.3326	12	-72.0051	12	5		1.45762		-1.85601		1.35361		-1.413		-1.83852		-1.95876		-13.3779	*	-15.5556	*	-32.3326	*	-72.0051	*		-13	-22.5
	23	um03928	W140um002G_at		related to serine/threonine protein kinase				CC		-40.6866	12	-31.6639	5	5		2.33641		-1.26273		1.49001		-1.09053		-2.32431		-1.87723		-9.15689	*	-31.6639	*	-40.6866	*	-17.1271	*		-14.9	-33.5
	24	um02690	W40um177G_at		hypothetical protein						-25.6396	5	-36.5	5	5		6.88506		1.18		2.17037		-1.19707		-3.18831		-1.58128		-25.6396	*	-36.5	*	-11.2049	*	-3.81081			-11.9	-22.2
	25	um03117.2	C120um021G_at		conserved hypothetical protein						-5.73923	12	-36.4593	12	5		-1.20963		1.07921		-1.23015		1.16352		-1.75		-1.359		-3.39211	*	-7.37818	*	-5.73923	*	-36.4593	*
	26	um10135	C100um026G_at		conserved hypothetical protein						-36.3333	12	-17.0563	12	5		1.37879		1.37873		1.65574		1.43377		-1.5977		-1.6849		-13.0556		-7.50733	*	-36.3333	*	-17.0563
	27	um00638	C175um054G_at		related to CDA2 - sporulation-specific chitin deacetylase			sec (2)	CW		-32.8396	12	-10.2722	12	5		1.31551		1.06927		1.74423		-1.48914		1.80473		-1.48147		-2.67849	*	-5.53724	*	-32.8396	*	-10.2722	*		-7.5	-10.9
	28	um04791	W31um188G_at		related to to G1/S-specific cyclin				CC		-29.9362	12	-14.2576	5	5		8.28302		-1.03275		1.01201		-2.43999		-2.72324		-2.62804		-16.6402	*	-14.2576	*	-29.9362	*	-4.99738	*		-5.7	-41
	29	um12161	C65um135G_at		related to lipase family				Lipid (Metabolism)		-25.5195	5	-5.50543	5	5		1.48598		2.3875		11.9746	*	2.60274		-1.21645		-1.08101		-25.5195	*	-5.50543	*	-6.1285	*	-1.66133			-5.3	-50.1
	30	um05785	W35um256G_at		acyl transferase-like protein				Lipid (Metabolism)		-13.4875	12	-23.8567	12	5		2.04177		-1.88303		1.44507		-1.33298		-1.55406		-1.89563		-7.72148	*	-12.7459	*	-13.4875	*	-23.8567	*		-4.4	-4
	31	um01694	EST01um122_at		conserved hypothetical protein						-21.5078	12	-3.72209	12	5		2.97941		-1.23148		8.25		-1.01038		-1.30105		-1.75648		-13.5238	*	-3.48942	*	-21.5078	*	-3.72209	*
	32	um01527	W85um024G_at		putative protein						-21.1429	12	-18.0217	5	5		1.88889		1.195		5.08462		-1.52709		-1.24402		-1.51578		-10.3772		-18.0217	*	-21.1429	*	-10.4914	*
	33	um05690	C25um042G_at		conserved hypothetical Ustilago-specific protein						-20.5903	12	-19.0072	12	5		-1.0269		-1.91783		-1.14526		-1.06063		-1.69659		-1.11223		-2.61806		-4.41117	*	-20.5903	*	-19.0072	*
	34	um10319	UG22-1c18-45f9_RC_at		putative protein						-19.7843	12	-19.6122	12	5		2.02969		-1.14177		1.1165		-1.20668		-1.45416		-1.39266		-4.17031	*	-6.27995	*	-19.7843	*	-19.6122	*		-3.2
	35	um04364	W15um008G_at	exg1	probable EXG1 - Exo-1,3-beta-glucanase precursor			sec (2)	CW, CH (Metabolism)		-18.5163	12	-19.3775	12	5		-2.29404		1.52999		-1.83945		1.60933		-2.16121		-1.33361		-12.9544	*	-12	*	-18.5163	*	-19.3775	*
	36	um01073	W40um095G_at		putative protein						-17.6214	5	-11.8947	5	5		1.6601		-1.22115		1.80251		1.05709		-2.80928		-1.27101		-17.6214	*	-11.8947	*	-6.2355	*	-4.20779			-12.5
	37	um12265.2	W65um258G_at		conserved hypothetical protein						-11.3209	12	-15.3871	5	5		4.54942		-2.25862		2.41029		-1.11967		-1.33879		-1.42064		-7.00645	*	-15.3871	*	-11.3209	*	-3.05602
	38	um02095	W50um012G_at		putative protein						-13.6443	12	-7.98986	5	5		1.47856		-1.35598		-1.04803		-1.29752		-2.36456		-1.70961		-12.2074	*	-7.98986	*	-13.6443	*	-6.85874	*		-5.2
	39	um10186	W12um235G_at		putative protein			sec (2)			-5.27962	5	-12.4996	12	5		2.8935		-1.40751		1.90809		-1.20038		-1.76652		-1.20415		-5.27962	*	-4.00731	*	-3.30422		-12.4996	*		-3	-20.8
	40	um05787	W45um256G_at		conserved hypothetical protein						-11.8231	12	-11.69	5	5		1.40802		-1.27566		-1.16648		-1.3813		-2.45851		-2.33547		-8.83777	*	-11.69	*	-11.8231	*	-5.26887	*		-4.9	-3.6
	41	um00573	W45um110G_at		conserved hypothetical protein						-10.392	12	-6.40492	12	5		-1.37832		1.57684		1.01961		2.81919	*	-1.03536		1.33554		-5.88073		-6.38366	*	-10.392	*	-6.40492	*		2.1
	42	um05052	C40um034G_at		hypothetical protein						-10.1077	12	-4.02358	5	5		2.6919		1.02617		2.05769		-1.16716		-1.3556		-1.44216		-4.0493	*	-4.02358	*	-10.1077	*	-3.00677	*
	43	um02459	W10um033G_at		related to neutral amino acid permease				TP (AA)		-5.60259	12	-9.60618	12	5		1.07256		-1.3002		-1.09034		-1.62732		-1.32766		-1.93508		-3.68357	*	-7.23118	*	-5.60259	*	-9.60618	*		-4.4
	44	um15024	W10um040G_at		putative protein			sec (3)			-9.24282	12	-6.89532	5	5		2.5058		1.39163		-1.16906		-1.42694		-2.27407		-2.28971		-5.90802	*	-6.89532	*	-9.24282	*	-4.91582	*		-3	-6.8
	45	um03611	C10um102G_at		related to LAG1 - longevity-assurance protein				Lipid (Metabolism)		-9.01463	12	-4.39371	5	5		1.51493		-1.10778		1.15996		-1.1356		-1.11499		-1.62162		-3.78486	*	-4.39371	*	-9.01463	*	-3.79524	*
	46	um05786.2	W40um256G_at		related to UDP N-acetylglucosamine transporter			sec (3)	TP, DNA (Metabolism)		-8.79845	12	-7.07728	5	5		1.66893		-1.44354		1.20816		-1.40941		-1.6845		-1.62029		-6.31054	*	-7.07728	*	-8.79845	*	-2.877	*
	47	um05782	W21um256G_at		capsule-associated protein-like protein						-6.2825	12	-8.42675	12	5		1.72681		-1.27059		-1.00717		-1.41467		-2.53407		-2.18952		-5.91314	*	-7.86452	*	-6.2825	*	-8.42675	*		-3.6	-3.1
	48	um04044	C25um144G_at		related to Glucose oxidase			sec (3)	CH (Metabolism)		-8.34167	12	-6.74378	12	5		1.96811		-1.28858		1.19133		-1.42836		-1.53126		-1.50484		-3.59032	*	-4.22844	*	-8.34167	*	-6.74378	*
	49	um11873	C20um222G_at	fer10	hypothetical protein						-8.23007	12	-2.75154	12	5		1.90535		-1.76257		1.84674		-1.74427		1.02516		-1.13378		1.13617		-2.1483	*	-8.23007	*	-2.75154	*
	50	um04414	W20um258G_at		putative protein						-7.84599	12	-5.78757	5	5		2.87936		1.01495		2.56882		-1.01196		-1.13291		-1.25175		-3.66166	*	-5.78757	*	-7.84599	*	-2.37436			-4	-9.1
	51	um05153	C15um235G_at		related to MNT4 - putative alpha-1,3-mannosyltransferase				CH (Metabolism)		-5.02539	12	-7.75992	12	5		1.42407		-1.34297		1.01549		-1.2836		-1.69098		-1.75717		-3.66988	*	-7.04329	*	-5.02539	*	-7.75992	*		-3.3
	52	um10759	W30um185G_at		hypothetical protein (C-terminal fragment)						-7.66813	12	-4.71572	5	5		1.31676		-1.07699		1.28951		-1.12554		-2.16699		-1.49533		-4.81032	*	-4.71572	*	-7.66813	*	-2.57895	*
	53	um02758	W95um036G_at		related to Chitinase A precursor			sec (2)	CW, CH (Metabolism)		-7.21034	5	-7.65175	12	5		4.13563	*	1.56089		4.91653		1.14029		-1.37995		-1.12298		-7.21034	*	-3.17098	*	-6.68543	*	-7.65175	*		-8.2	-130.7
	54	um06368	C15um071G_at		probable small subunit of ribonucleotide reductase				DNA (Metabolidm)		-7.61407	12	-4.06546	12	5		1.38055		1.24981		2.2104		-1.2661		-1.11282		-1.31146		-2.73506	*	-2.26484		-7.61407	*	-4.06546	*		-2.8	-5.3
	55	um03658	W45um213G_at		conserved hypothetical protein						-7.36348	12	-6.86325	12	5		1.31789		1.2		1.0848		-1.5449		-1.25296		-2.20784		-5.10115	*	-4.18909	*	-7.36348	*	-6.86325	*
	56	um05152	W20um235G_at		conserved hypothetical protein						-4.6629	5	-7.28816	5	5		1.58455		1.00876		1.21221		-1.16759		-1.70361		-2.02216		-4.6629	*	-7.28816	*	-3.74869	*	-4.26883	*		-10.1	-3.3
	57	um01997.2	W141um178G_at		putative protein			sec (2)*			-6.90177	12	-3.16506	5	5		-1.02466		-1.23242		-1.1266		-1.46585		-1.85997		-1.31861		-3.83112	*	-3.16506	*	-6.90177	*	-2.07934
	58	um02097	W40um012G_at		related to enoyl-CoA hydratase				Lipid (Metabolism)		-3.23191	5	-6.80217	5	5		1.33468		1.2468		-1.3132		-1.00485		-1.86056		-1.29787		-3.23191	*	-6.80217	*	-2.65682	*	-2.9249	*
	59	um00211	W130um192G_at		conserved hypothetical protein						-6.12458	5	-6.41534	5	5		2.91336		2.18182		1.38163		-1.07114		-3.38211		-1.25203		-6.12458	*	-6.41534	*	-2.00164		-1.84262
	60	um03114	W105um021G_at		conserved hypothetical protein						-6.30165	12	-5.46717	5	5		1.19206		1.17069		-1.13666		1.05131		-2.10603		-1.41738		-5.28935	*	-5.46717	*	-6.30165	*	-4.44879	*
	61	um02212	W15um126G_at		related to trehalase precursor			sec (1)	CH (Metabolism)		-5.92739	12	-4.05056	12	5		1.87449		1.20361		1.05453		-1.02118		-1.28418		-1.1109		-2.3179	*	-3.66155	*	-5.92739	*	-4.05056	*
	62	um10886.2	W55um065G_at		conserved hypothetical protein						-5.86857	12	-3.81954	5	5		1.0325		-1.72708		-1.07976		-1.08101		-1.85275		-1.58143		-3.77912	*	-3.81954	*	-5.86857	*	-3.30872	*
	63	um12295	W105um170G_at		putative protein						-5.72383	12	-3.18221	12	5		1.46213		-1.23907		1.63164		-1.28377		-1.3951		-1.55116		-4.35632	*	-1.76094		-5.72383	*	-3.18221	*
	64	um02172	C75um157G_at		related to methylglyoxal reductase (NADPH-dependent)				CH (Metabolism)		-5.64368	12	-4.69713	5	5		-1.50735		1.26828		-1.38963		-1.2239		-1.22222		-1.623		-2.50444		-4.69713	*	-5.64368	*	-3.84819	*
	65	um00700	W85um189G_at		related to Zinc-binding oxidoreductase				RR		-5.63803	12	-3.40623	5	5		1.56055		1.25283		1.61657		1.06608		-1.00588		-1.26267		-2.36364	*	-3.40623	*	-5.63803	*	-2.33276	*
	66	um11502	C5um172G_at		probable dUTP pyrophosphatase				DNA (Metabol)		-5.63117	12	-4.72904	5	5		1.16039		1.35709		1.58226		-1.09256		-1.23112		-1.78312		-3.25794	*	-4.72904	*	-5.63117	*	-1.87571
	67	um00309	W55um283G_at		conserved hypothetical protein			sec (1)			-2.76873	5	-5.54524	5	5		3.30062	*	-2.32547		2.39322		-1.59733		-1.24419		-2.19168		-2.76873	*	-5.54524	*	1.04865		-1.56033
	68	um02721	W65um175G_at		conserved hypothetical protein				CH (Metabolism)		-5.36202	12	-4.10321	5	5		1.12877		-1.06312		1.42912		-1.21749		-1.16322		-1.68456		-3.5541	*	-4.10321	*	-5.36202	*	-3.76649	*
	69	um03375	CLUSTER68_RC_at		putative protein						-3.84545	5	-5.02729	5	5		1.53679		-1.26316		-1.07859		-1.12218		-2.24801		-1.38262		-3.84545	*	-5.02729	*	-2.276		-1.6336			-5.6
	70	um02667	W75um153G_at		probable Succinyl-CoA:3-ketoacid-coenzyme A transferase, mitochondrial precursor				CH (Metabolism)		-5.01243	12	-4.55654	5	5		1.23176		-1.04932		-1.11703		2.55681	*	-1.57608		1.12543		-1.67685		-4.55654	*	-5.01243	*	-3.51991	*
	71	um04393	W25um145G_at		putative protein						-4.03222	5	-4.67556	5	5		2.41989		-1.12203		1.67739		-1.07497		-1.75331		-1.65414		-4.03222	*	-4.67556	*	-3.2557	*	-1.48633			-4.6	-5.9
	72	um10206	W5um007G_at		related to Serine/threonine-protein kinase mph1				ST		-4.61202	5	-4.33069	5	5		2.56391		1.43177		1.21429		-1.10394		-1.82922		-1.38099		-4.61202	*	-4.33069	*	-3.45835	*	-1.96739			-3.8	-6.3
	73	um00350	W85um191G_at	erg5	probable ERG5 - C-22 sterol desaturase				Lipid (Metabolism)		-3.45556	12	-4.52517	5	5		1.34081		-1.08609		1.05044		-1.29395		-1.46802		-2.04203		-2.90653	*	-4.52517	*	-3.45556	*	-3.15492	*
	74	um03758	C100um140G_at	clb1	b-type cyclin 1				CC		-4.43115	12	-2.69775	5	5		1.86589		-1.81937		1.80663		-1.24199		-1.16004		-1.47137		-3.5553	*	-2.69775	*	-4.43115	*	-2.31296	*		-2.7	-3.8
	75	um01647	W110um135G_at		related to CDC20 - cell division control protein				CC		-4.28564	5	-3.36052	5	5		1.63723		1.22077		1.55219		-1.07493		-1.52061		-1.60117		-4.28564	*	-3.36052	*	-2.04294		-1.2553			-3	-5.4
	76	um11010	C40um200G_at		conserved hypothetical protein						-3.36309	5	-4.17586	5	5		2.83029		-1.05095		1.65557		1.05899		-1.31411		-1.84554		-3.36309	*	-4.17586	*	-2.56108	*	-2.17402
	77	um05951	W55um146G_at		conserved hypothetical protein						-3.03722	5	-4.10303	5	5		-2.66648		1.36765		-1.59471		1.37019		-1.16522		-1.98257		-3.03722	*	-4.10303	*	-2.17758		-1.9012
	78	um03234.2	C10um081G_at		related to CDC5 - Serine/threonine-protein kinase				CC		-4.10211	5	-3.92883	5	5		3.07923		-1.1162		1.74773		-1.27957		-1.46116		-1.31076		-4.10211	*	-3.92883	*	-3.85767	*	-1.56563			-3.6	-3.8
	79	um04365	C10um008G_at		conserved hypothetical protein				CC		-3.91257	12	-2.78904	5	5		1.48934		-1.10435		1.4699		-1.31345		-1.24553		-1.50784		-3.42931	*	-2.78904	*	-3.91257	*	-2.00335
	80	um02823	C105um210G_at		related to CTF18 - Chromosome Transmission Fidelity factor						-3.83818	5	-3.89544	5	5		1.51388		1.12841		1.23975		-1.29333		-1.72048		-2.30002		-3.83818	*	-3.89544	*	-2.57439		-2.06275
	81	um05253	UG16-21e9-139e5_RC_at		related to ATP-binding multidrug cassette transport protein				TP		-3.85846	12	-3.6846	5	5		-1.11655		1.74287		-1.40217		1.55698		1.0936		-1.71619		-1.22698		-3.6846	*	-3.85846	*	-1.79035
	82	um02301	W15um006G_at		related to C2H2-type zinc finger protein				TxnF (C2H2 ZF)		-3.08991	5	-3.85039	5	5		1.38648		1.31467		-1.10344		1.19242		-1.73607		-1.56751		-3.08991		-3.85039	*	-3.00866	*	-3.0623	*
	83	um02134	C9um060G_at		related to mixed-linked glucanase precursor MLG1			sec (2)	CH (Metabolism)		-3.85011	12	-2.77896	5	5		1.92488		-1.18404		1.20636		-1.32913		-1.3094		-1.80326		-2.91041	*	-2.77896	*	-3.85011	*	-2.72039	*		-2.2
	84	CLUSTER2	CLUSTER2_RC_at		#N/A						-2.43665	5	-3.80666	5	5		1.00534		-1.34703		-1.22356		-1.11737		-1.66589		-1.37862		-2.43665	*	-3.80666	*	-2.39501		-1.67236
	85	um10119	C25um164G_at	ipl1	probable IPL1 - ser/thr protein kinase				CC		-3.76752	5	-2.57091	5	5		3.09158		-1.18317		1.0478		-1.29014		-2.3824		-1.47807		-3.76752	*	-2.57091	*	-1.61114		-1.46454			-3.1	-2.2
	86	um04974	W120um155G_at		putative protein						-2.36572	5	-3.75557	5	5		-1.32974		1.22053		-1.31207		-1.16312		-1.61614		-1.71309		-2.36572	*	-3.75557	*	-1.67081		-1.89631
	87	um02659.2	W116um153G_at		conserved hypothetical protein						-3.09861	5	-3.70866	5	5		-1.19426		1.03149		-1.15007		1.01197		-1.49651		-1.55372		-3.09861	*	-3.70866	*	-2.43841		-2.02636
	88	um15059	C60um028G_at		conserved hypothetical protein						-3.69954	12	-3.56455	5	5		2.00392		-1.6947		1.30241		-1.36394		-1.39286		-1.74525		-1.88638		-3.56455	*	-3.69954	*	-1.63734			-6.6
	89	um01008	C25um234G_at	pol2	probable POL2 - DNA polymerase epsilon, calytic subunit A				CC, DNA (Metabol)		-3.66356	12	-3.04835	5	5		1.79386		1.03282		1.57059		1.04955		-1.1508		-1.52419		-3.04332	*	-3.04835	*	-3.66356	*	-2.59165	*
	90	um04988	C60um203G_at	odc2	probable ODC2 - Mitochondrial 2-oxodicarboxylate carrier				TP (CH)		-3.66092	12	-3.18016	5	5		1.23752		-1.05384		1.34629		-1.14401		-1.14264		-1.42534		-1.88448		-3.18016	*	-3.66092	*	-1.84279			-2.1
	91	um11009	C45um200G_at		related to MSH6 - DNA mismatch repair protein				CC, DNA (Repair)		-3.11071	12	-3.63353	5	5		1.09101		1.22167		1.26523		-1.10114		-1.32548		-1.41389		-2.67456		-3.63353	*	-3.11071	*	-2.29805			-3	-4.5
	92	um11815.2	C50um227G_at		hypothetical protein			sec (2)*			-3.53931	12	-2.16913	5	5		1.25224		1.19643		1.36426		-1.10999		1.13538		-1.42548		-1.18808		-2.16913	*	-3.53931	*	-1.55578
	93	um10656	C117um076G_at		related to DNA primase 48K protein PRI1				DNA (Replication)		-3.5128	5	-2.83581	5	5		1.54389		1.16411		1.26756		-1.2417		-1.45561		-1.38606		-3.5128	*	-2.83581	*	-3.03511	*	-1.86256
	94	um00013	C70um209G_at		conserved hypothetical protein			sec (3)	CW		-3.24617	12	-3.50585	12	5		1.4281		1.01905		1.2915		-1.24978		1.0395		1.04763		-1.81294		-2.8551	*	-3.24617	*	-3.50585	*
	95	um10326.2	W20um023G_at		probable Mannose-1-phosphate guanylyltransferase				CH (Metabolism)		-3.50156	12	-3.0544	5	5		2.36214		1.05582		-1.06029		-1.66506		-1.73519		-2.90219		-3.42306	*	-3.0544	*	-3.50156	*	-2.67499	*		-2.5
	96	um03792	C60um092G_at		related to sepB protein						-3.31422	12	-3.44899	5	5		1.74737		1.10219		1.5931		-1.00997		1.0231		-1.95835		-2.12026		-3.44899	*	-3.31422	*	-1.97898
	97	um01390	C95um223G_at		conserved hypothetical protein				TxnF (HMG)		-3.44161	12	-2.23548	5	5		1.26434		-1.59234		1.38229		1.02156		1.0958		-1.74475		-1.82211		-2.23548	*	-3.44161	*	-1.78997
	98		W3um239G_at		conserved hypothetical protein			sec (1)	DNA (Metabol)		-2.72201	12	-3.44071	5	5		1.08081		1.20428		-1.21525		-1.13865		-1.58968		-1.57732		-2.59117	*	-3.44071	*	-2.72201	*	-1.91467
	99	um01729	C85um119G_at		conserved hypothetical protein						-3.39985	12	-2.63209	5	5		-1.29541		-1.18237		1.18979		-1.23906		-1.46922		-1.48801		-2.77706	*	-2.63209	*	-3.39985	*	-2.13873
	100	um05633	W20um114G_at		conserved hypothetical protein			sec (1)	CW		-2.95568	5	-3.37185	5	5		2.12264		1.75596		1.25934		-1.32356		-1.94263		-1.44367		-2.95568	*	-3.37185	*	-2.48299	*	-2.73056	*		-5.2	-3.2
	101	um10164	W37um070G_at		related to E2 ubiquitin-conjugating enzyme				DNA (Repair)		-3.33504	12	-2.43949	5	5		1.93252		-1.08377		1.34783		-1.07576		-1.16209		-1.26608		-2.02526		-2.43949	*	-3.33504	*	-1.52476
	102	um02208	W30um126G_at		probable acyl-CoA oxidase				Lipid (Metabolism)		-3.24666	5	-2.61447	5	5		2.12915		1.57516		-1.37722		1.06793		-1.25529		-1.73819		-3.24666	*	-2.61447	*	-3.16201	*	-2.38319	*
	103	um11928	W175um175G_at		related to cyclin (C-terminal fragment)				CC		-3.21398	5	-3.23687	12	5		1.53189		-1.58377		-1.18439		-1.80255		-2.34791		-2.01111		-3.21398	*	-2.06683		-2.32533		-3.23687	*		-2.7
	104	um06402	W55um019G_at		probable DNA replication licensing factor				CC, DNA (Replication)		-3.23297	12	-2.98875	5	5		1.24841		-1.16529		1.08534		-1.31802		-1.58285		-1.27777		-2.52486	*	-2.98875	*	-3.23297	*	-1.65003
	105	um03168.2	C35um240G_at		putative protein						-3.18927	12	-2.7971	5	5		-1.00421		1.29024		1.43937		1.07435		1.03525		-1.60848		-2.07616		-2.7971	*	-3.18927	*	-1.97302
	106	um12127	C5um162G_at		hypothetical protein			sec (2)*			-3.16279	5	-3.09419	5	5		1.59103		1.42857		-1.05127		-1.55761		-2.02354		-2.41139		-3.16279	*	-3.09419	*	-1.76471		-1.82312
	107	um03446	UG15-35a17-116a6_RC_at		probable protein kinase DBF2				CC		-3.15497	5	-2.55342	5	5		2.19162		-1.04906		1.08934		1.05804		-1.75581		-1.41817		-3.15497	*	-2.55342	*	-1.41215		-1.01487
	108	um02811	C35um206G_at		related to 2,3-diaminopropionate ammonia-lyase				AA (Metabolism)		-2.70367	5	-3.12461	5	5		-1.67873		1.72006		-1.44395		1.30588		-1.13131		-1.67637		-2.70367	*	-3.12461	*	-1.86193		-1.52851
	109	um02068	C200um012G_at		hypothetical protein						-3.10071	12	-2.7093	5	5		1.24239		-1.11126		1.54198		1.17558		1.08219		-1.56059		-1.55361		-2.7093	*	-3.10071	*	-2.11802	*
	110	um04224	C85um027G_at		related to Myosin-like protein NUF2				CO		-2.94048	5	-3.06038	5	5		2.31235		1.12023		1.56189		-1.03819		-1.48877		-1.64595		-2.94048	*	-3.06038	*	-2.1457	*	-1.85117
	111	um03987	W95um055G_at		related to BRN1 - protein required for chromosome condensation				CC, DNA		-3.04722	5	-2.79237	5	5		1.23959		-1		1.97394		-1.05085		-1.28216		-1.84888		-3.04722	*	-2.79237	*	-2.3596		-1.97279			-3.6	-4.5
	112	um00020	W100um209G_at		related to l-azetidine-2-carboxylic acid acetyltransferase						-3.03522	5	-2.54938	5	5		-1.40078		1.58378		-1.56951		1.65915		-1.40165		-1.67874		-3.03522	*	-2.54938	*	-1.82454		-1.53542
	113	um02981	C45um249G_at		conserved hypothetical protein			sec (2)	CH (Metabolism)		-3.03215	5	-2.55543	5	5		1.81659		1.47635		1.65375		-1.32859		-1.29812		-1.55423		-3.03215	*	-2.55543	*	-1.23577		1.47525			-3.3	-2.5
	114	um03807	W70um051G_at		conserved hypothetical protein			sec (2)			-3.03188	12	-2.55331	12	5		1.50064		-1.03476		1.49162		-1.14051		-1.09719		-1.36826		-2.19253	*	-2.51543	*	-3.03188	*	-2.55331	*		-3
	115	um11986	C5um217G_at	kin4	c-terminal kinesin				CC, CO		-2.56633	5	-3.00321	5	5		2.01026		1.16		1.15937		-1.08314		-1.85549		-1.37415		-2.56633	*	-3.00321	*	-2.26379		-1.99212			-2.7
	116	um06299	C90um220G_at		hypothetical protein						-2.95317	12	-2.72176	5	5		1.76835		-1.14712		1.41227		-1.014		-1.16892		-1.66853		-2.24916		-2.72176	*	-2.95317	*	-1.77551
	117	um04529	C50um232G_at		related to POL1 - DNA-directed DNA polymerase alpha, 180 KD subunit				DNA (Replication)		-2.40863	12	-2.92271	5	5		1.80314		1.00033		1.74374		-1.10915		1.08831		-1.79178		-1.97012		-2.92271	*	-2.40863	*	-1.53205			-2.1	-2.9
	118	um04787	C100um278G_at		related to GLY1 - L-threonine aldolase, low-specific				AA (Metabolism)		-2.6699	5	-2.90304	5	5		-1.16938		1.0867		-1.77914		1.27634		-1.31039		-2.14393		-2.6699	*	-2.90304	*	-2.05754		-2.16821
	119	um10394	W15um082G_at		related to Dihydrofolate reductase				AA (Metabolism)		-2.81672	12	-2.87016	5	5		1.29624		-1.13465		1.30642		-1.34837		-1.21845		-1.75033		-2.73586	*	-2.87016	*	-2.81672	*	-1.69311
	120	um00548	W30um123G_at		related to GDA1 - guanosine diphosphatase				DNA (Metabolism)		-2.81442	5	-2.49623	5	5		2.00623		1.1223		1.03516		-1.30474		-1.59355		-1.97334		-2.81442	*	-2.49623	*	-1.87486		-1.65515
	121	um04920	W27um062G_at		putative protein						-2.61891	12	-2.75389	5	5		1.5363		1.0645		1.6091		-1.04452		1.23514		-2.01485		-1.12067		-2.75389	*	-2.61891	*	-2.65722	*
	122	um10279	W30um260G_at	clb2	b-type cyclin 2				CC		-2.74158	12	-2.61898	5	5		1.61843		-1.71864		1.03251		-1.34513		-1.69178		-1.77125		-2.45042	*	-2.61898	*	-2.74158		-2.39562	*
	123	um05064	W95um034G_at	cdc46	probable CDC46 - cell division control protein				CC, DNA (Replication)		-2.25716	5	-2.73513	5	5		1.11506		1.02481		1.00625		-1.49808		-1.67801		-1.93463		-2.25716	*	-2.73513	*	-2.08521		-1.65987
	124	um11970	C30um002G_at		putative protein						-2.72692	12	-2.57492	5	5		1.66537		-1.04042		1.04968		-1.072		1.11172		-1.57207		-1.2475		-2.57492	*	-2.72692	*	-1.58559
	125	um03501	W30um113G_at		probable DNA topoisomerase II				CC, DNA (Replication)		-2.6533	12	-2.18255	5	5		1.53602		-1.31643		1.59166		-1.06526		-1.37465		-1.73356		-2.1458		-2.18255	*	-2.6533	*	-2.1744			-3.8	-3.5
	126	um10306	W105um153G_at		conserved hypothetical protein				Lipid		-2.4788	12	-2.61057	5	5		1.06028		-1.06876		-1.40793		1.1522		-1.84209		1.06438		-2.31006	*	-2.61057	*	-2.4788		-2.01023
	127	um05210	C126um131G_at		conserved hypothetical protein				CO		-2.58475	5	-2.47805	5	5		1.16113		1.25956		1.3775		-1.02575		-1.51724		-1.17962		-2.58475	*	-2.47805	*	-2.35557		-1.34432			-2.1
	128	um04007	C30um118G_at		conserved hypothetical protein				TxnF (HMG)		-2.30819	12	-2.44762	5	5		1.30501		1.08778		1.0599		-1.35177		-1.61445		-1.59131		-2.30173	*	-2.44762	*	-2.30819	*	-1.98983
	129	um02760	W90um036G_at		related to DNA polymerase epsilon subunit B				DNA (Replication)		-2.42638	5	-2.35995	5	5		1.40707		-1.09679		1.21173		-1.16115		-1.45514		-1.92851		-2.42638	*	-2.35995	*	-1.73101		-1.42542
	130	um05198	W20um132G_at		conserved hypothetical protein						-2.40874	12	-2.42349	5	5		1.93704		1.02154		1.36935		-1.13238		-1.37467		-1.46253		-2.25651		-2.42349	*	-2.40874	*	-1.72163
	131	um10134	W102um026G_at		conserved hypothetical protein						-2.33487	12	-2.35648	5	5		-1.05321		-1.0871		-1.0737		-1.30501		-1.69069		-1.63147		-2.11786		-2.35648	*	-2.33487	*	-1.49836
	132	um02520	W30um161G_at		conserved hypothetical protein				CO		-2.24916	12	-2.15724	5	5		1.20161		-1.18351		1.02991		-1.18104		-1.1418		-1.65569		-1.76361		-2.15724	*	-2.24916	*	-2.1066
	133	um02709	W130um175G_at	hht1	probable HHT1 - histone H3				DNA		-8.44054	12	-2.79933	12	12		1.18115		1.44699		2.60131		1.02817		1.48952		-1.13321		-2.30818		-1.34442		-8.44054	*	-2.79933	*
	134	um05490	W55um185G_at		hypothetical protein						-8.37449	12	-3.11299	12	12		-1.58603		-2.52103		-1.303		-1.85123		-1.6673		-1.54977		-2.15583		-1.9703		-8.37449	*	-3.11299	*
	135	um02413	W100um091G_at		conserved hypothetical protein						-5.92902	12	-2.66609	12	12		1.37189		-1.41331		1.17077		1.07017		-1.0767		-1.21515		-2.00522		-1.61901		-5.92902	*	-2.66609	*
	136	um11742	W142um055G_at		putative protein						-5.08828	12	-2.85038	12	12		1.67635		-1.11406		1.08077		-1.12303		-1.50054		-1.10951		-2.27141		-2.04513		-5.08828	*	-2.85038	*
	137	um12314	C6um256G_at		putative protein						-3.06421	12	-2.82624	12	12		-1.05724		-1.06219		-1.30373		-1.34029		-1.75169		-1.37642		-2.29368		-2.11703		-3.06421	*	-2.82624	*
	138	um03588	C65um047G_at		related to transcription factor medusa						-2.89042	12	-2.605	12	12		1.37064		-1.12906		1.34		1.1287		1.14948		-1.70995		-1.7732		-1.93318		-2.89042	*	-2.605	*
	139	um02713	C112um175G_at	prf1	pheromone response factor Prf1		apathogenic (u)		TxnF (HMG)		-2.5113	12	-2.55722	12	12		1.33778		1.31518		1.2715		-1.24145		-1.0998		-1.0625		-1.27684		-1.7226		-2.5113	*	-2.55722	*		10.2	2.6
		Index
		1) Genes and annotations are derived from MUMDB (http://mips.gsf.de/genre/proj/ustilago/)
		2) Probe Set on Affymetrix custom array UstilagoA defines region for detection of corresponding genes (http://mips.gsf.de/genre/proj/ustilago/)
		3) Gene name as described in literature
		4) Annotation according to MUMDB (http://mips.gsf.de/genre/proj/ustilago/)
		5) Genes identified as strictly b dependent show no expression without active b-heterodimer and a more than 10-fold induced expression in response to an active b-heterodimer
		6) Deletion phenotype with respect to pathogenic development
		a) This study
		b) Bortfeld, M. et al., Plant Cell 16 (8), 2233 (2004).
		c) Scherer, M. et al., Plant Cell 18 (9), 2388 (2006).
		d) Benito, B. et al., Eukaryot Cell 3 (2), 359 (2004).
		e) Wösten, H. A. et al., EMBO J. 15 (16), 4274 (1996).
		f) Brachmann, A. et al., Mol. Microbiol. 42 (4), 1047 (2001).
		g) Flor-Parra, I. et al., Plant Cell 19 (10), 3280 (2007).
		h) Regenfelder, E. et al., Embo Journal. 16 (8), 1934 (1997).
		i) Flor-Parra, I. et al., Plant Cell 18 (9), 2369 (2006).
		j) Leuthner, B. et al., Mol Genet Genomics 272 (6), 639 (2005).
		k) Brachmann, A. et al., EMBO J 22 (9), 2199 (2003).
		l) Abramovitch, R. B. et al., Fungal Genet Biol 37 (1), 98 (2002).
		m) Bölker, M. et al., Cell 68 (3), 441 (1992).
		n) Schauwecker, F. et al., Biol. Chem. Hoppe-Seyler 376 (10), 617 (1995).
		o) Mendoza-Mendoza, A. et al., Mol Microbiol 71 (4), 895 (2009).
		p) Banuett, F. et al., Genes Dev 8 (12), 1367 (1994).
		q) Gold, S. et al., Mol. Microbiol 11 (5), 2805 (897)
		r) Weber, I. et al., Plant Cell 18 (1), 225 (2006).
		s) Eichhorn, H., Universität Marburg, 2004.
		t) Kämper, J. et al., Nature 444 (7115), 97 (2006).
		u) Hartmann, H. A. et al., EMBO J. 15 (7), 1632 (1996).
		7) Prediction of secretion signal according to TargetP, RC= Reliability Class in (), (http://mips.helmholtz-muenchen.de/genre/proj/ustilago/), Number of Cluster according to Kämper, J. et al., Nature 444 (7115), 97 (2006).
			*= Ustilago maydis-specific protein, no similarity (Identity*Overlap/Length) >20% in other organisms
		8) Functional category based on manual annotation
			AA= AminoAcid
			CC= Cell Cycle
			CH= CarboHydrate
			CO= Cellular Organization
			CW= Cell Wall
			ETC= Electron Transport Chain
			PD= Protein Degradation
			RR= RedoxRegulation
			ST= Signal Transduction
			TP= Transport
			Trnsl= Translation
			TxnF= Transcription Factor
			DNA= DNA related processes
			ZF= Zinc Finger
			FSTF= Fungal Specific Transcription Factor
			HD= Homeodomain
			bHLH= basic Helix Loop Helix
			TEA/ATTS= Transcriptional enhancer activators
			HMG= High Mobility Group
		9) Maximimum fold induction/repression in comparison to the respective control strain
		10) Time point of highest fold induction/repression
		11) First time point of significant regulation
		12) Fold induction/repression in comparison to the respective control strain, bold/*= siginficant regulation
		13) Fold induction in response to pheromone stimulation or induction of Fuz7DD according to Zarnack et al., Mol Microbiol. 69 (4) 1041, (2008)
