# Supplementary material for: The Transcription Factor Rbf1 Is the Master Regulator for b-Mating Type Controlled Pathogenic Development in Ustilago maydis
Source: PLoS Pathog. 2010 Aug 5;6(8):e1001035. doi: 10.1371/journal.ppat.1001035 (PMC2916880; doi:10.1371/journal.ppat.1001035)
Supplement: Table S2 — Overview of genes previously published as b-regulated. (0.03 MB XLS) [file ppat.1001035.s004.xls]

## Sheet: Sheet1
	Supplemental Table S2: Overview of genes previously published as b-regulated
		Gene (MUMDB)1	Probe Set2	Annotation (MUMDB)3	AB314		match(h)5	AB334		match (h)5	Name6	described b-regulation7	time-point8	References9
	1	um10156	w95um033G_at	probable proteine disulfate isomerase	1.89096		12	1.67887		5	frb23	+	5h	(a)
	2	um10529.2	w35um030G_at	Pcl12	49.0901	*	12	10.2247	*	3	frb63	+++	5h	(a)
	3	um00695	c10um163G_at	putative exochitinase	13.4521	*	12	5.65123	*	3	frb133	+++	5h	(a)
	4	um04771	c22um278G_at	related to KHA1 - Putative K+/H+ antiporter	14.0497	*	12	5.44444	*	5	frb172	+++	5h	(a)
	5	um05785	w35um256G_at	acyl transferase-like protein	-13.4875	*	12	-23.8567	*	12	frb34	--	5h	(a)
	6	um06332	c65um198G_at	endoglucanase 1 precursor (egl1)	145.526	*	12	23.8028	*	12	egl1	++	6h	(b)
	7	um02331	w155um044G_at	MAP kinase	16.7307	*	12	5.79956	*	5	kpp6	++	6h	(b)
	8	um02549	W55um154G_at	b-induced zinc finger protein	44.5169	*	12	70.3445	*	12	biz1	+++	12h	(c)
	9	um01262	w85um010G_at	DNA polymerase X - putative	50.9154	*	5	35.4074	*	3	frb52	+++	5h	(a)
	10	um05782	w21um256G_at	capsule-associated protein-like protein	-6.2825	*	12	-8.42675	*	12	frb136	--	1h	(a)
	12	um01205	w45um018G_at	cation-transporting ATPase	1.0446		0	-6.91861		0	frb323	--	1h	(a)
	13	um03658	W45um213G_at	conserved hypothetical protein	-7.36348	*	12	-6.86325	*	12	frb110	--	5h	(a)
	14	um03924	w120um002G_at	repellent protein 1 precursor	76.4301	*	12	74.7439	*	3	rep1	+++	6h	(b)
	16	um11562	W70um170G_at	hydrophobin 2	1.27237		5	1.46996		5	hum2	++	plate	(d)
	17	um00792	W80um148G_at	conserved hypothetical Ustilago-specific protein	4.14004	*	12	7.72477	*	12	dik1	+++	plate	(d)
	18	lga2	lga2_at	lga2	146.899	*	3	109.284	*	3	lga2	+++	5h	(e)
	19	um04130	C65um025G_at	Dik6, novel virulence factor	36.2321	*	5	36.9695	*	3	dik6	+++	6h	(b)
	20	um02438	C115um033G_at	related to clp1, essential for A-regulated sexual development	79.8252	*	3	55.484	*	5	clp1	+++	6h	(b)
		Index
		1) Genes and annotations are derived from MUMDB (http://mips.gsf.de/genre/proj/ustilago/)
		2) Probe Set on Affymetrix custom array UstilagoA defines region for detection of corresponding genes (http://mips.gsf.de/genre/proj/ustilago/)
		3) Annotation according to MUMDB (http://mips.gsf.de/genre/proj/ustilago/)
		4) Maximimum fold induction/repression
		5) Time point of highest fold induction/repression
		6) Gene name as described in literature
		7) Gene regulation according to Brachmann, A. et al., Mol. Microbiol. 42 (4), 1047 (2001).
		8) Time after b-induction according to 9
		9)	a) Brachmann, A. et al., Mol. Microbiol. 42 (4), 1047 (2001).
			b) Scherer, M. et al., Plant Cell 18 (9), 2388 (2006).
			c) Flor-Parra, I. et al., Plant Cell 18 (9), 2369 (2006).
			d) Bohlmann, R., PhD thesis, Munich: Institute for Genetics, Ludwig-Maximiliaans University, (1996)
			e) Romeis, T et al., Mol Microbiol. 2000 Jul;37(1):54-66
