# Supplementary material for: The Transcription Factor Rbf1 Is the Master Regulator for b-Mating Type Controlled Pathogenic Development in Ustilago maydis
Source: PLoS Pathog. 2010 Aug 5;6(8):e1001035. doi: 10.1371/journal.ppat.1001035 (PMC2916880; doi:10.1371/journal.ppat.1001035)
Supplement: Table S3 — Enrichment analysis for GO-categories of b-regulated genes. (0.11 MB XLS) [file ppat.1001035.s005.xls]

## Sheet: Sheet1
	Supplemental Table S3: Enrichment analysis for GO-categories of b-regulated genes
	b-induced genes
	GO Term	Name	FDR1	FWER2	single test p-Value	# in test group	# in reference group	# non annot test	# non annot reference group	Over/Under
	GO:0032991	macromolecular complex	0.0	0.0	0.0291736	9	1691	142	6335	under
	GO:0043231	intracellular membrane-bound organelle	0.0	0.0	0.0595753	54	4491	97	3535	under
	GO:0043227	membrane-bound organelle	0.0	0.0	0.0595753	54	4491	97	3535	under
	GO:0043229	intracellular organelle	0.0	0.0	0.107902	61	4820	90	3206	under
	GO:0044424	intracellular part	0.0	0.0	0.137164	77	5598	74	2428	under
	GO:0043234	protein complex	0.0	0.0	0.604188	7	1343	144	6683	under
	GO:0005634	nucleus	0.0	0.0	0.061751	28	2826	123	5200	under
	GO:0005622	intracellular	0.0	0.0	0.622202	91	6156	60	1870	under
	GO:0044464	cell part	0.0	0.0	1.90347	96	6314	55	1712	under
	GO:0044444	cytoplasmic part	0.0	0.0	2.94439	41	3489	110	4537	under
	GO:0005737	cytoplasm	0.0	0.0	0.49184	60	4496	91	3530	under
	GO:0005829	cytosol	0.0	0.0	0.65628	13	1650	138	6376	under
	GO:0005739	mitochondrion	0.0	0.0	8.67423	6	1092	145	6934	under
	GO:0043226	organelle	0.0	0.0	17.2206	76	5217	75	2809	under
	GO:0006996	organelle organization and biogenesis	0.0	0.0	2.8679	13	1541	138	6485	under
	GO:0044422	organelle part	0.0	0.0	53.2661	9	1204	142	6822	under
	GO:0044446	intracellular organelle part	0.0	0.0	54.7355	9	1202	142	6824	under
	GO:0044428	nuclear part	0.0	0.0	0.00102947	6	926	145	7100	under
	GO:0006139	nucleobase, nucleoside, nucleotide and nucleic acid metabolic process	0.0	0.0	0.00119999	28	2395	123	5631	under
	GO:0043232	intracellular non-membrane-bound organelle	0.0	0.0	0.00133054	10	1208	141	6818	under
	GO:0043228	non-membrane-bound organelle	0.0	0.0	0.00133054	10	1208	141	6818	under
	GO:0045184	establishment of protein localization	0.0	0.0	0.00134374	1	465	150	7561	under
	GO:0015031	protein transport	0.0	0.0	0.00139219	1	463	150	7563	under
	GO:0005694	chromosome	0.0	0.0	0.0031043	0	304	151	7722	under
	GO:0003676	nucleic acid binding	0.0	0.0	0.00383869	18	1658	133	6368	under
	GO:0043233	organelle lumen	0.0	0.0	0.00454238	5	741	146	7285	under
	GO:0031974	membrane-enclosed lumen	0.0	0.0	0.00454238	5	741	146	7285	under
	GO:0044237	cellular metabolic process	0.0	0.0	0.00488478	52	3631	99	4395	under
	GO:0033036	macromolecule localization	0.0	0.0	0.00498011	2	485	149	7541	under
	GO:0008104	protein localization	0.0	0.0	0.00565388	2	477	149	7549	under
	GO:0030529	ribonucleoprotein complex	0.0	0.0	0.00611943	1	378	150	7648	under
	GO:0031981	nuclear lumen	0.0	0.0	0.00719747	5	707	146	7319	under
	GO:0009987	cellular process	0.0	0.0	0.00761832	79	5010	72	3016	under
	GO:0005730	nucleolus	0.0	0.0	0.0147306	1	326	150	7700	under
	GO:0005840	ribosome	0.0	0.0	0.0162768	1	320	150	7706	under
	GO:0031975	envelope	0.0	0.0	0.0178993	0	213	151	7813	under
	GO:0009790	embryonic development	0.0	0.0	0.0185335	5	634	146	7392	under
	GO:0031967	organelle envelope	0.0	0.0	0.0185977	0	211	151	7815	under
	GO:0009059	macromolecule biosynthetic process	0.0	0.0	0.0201106	4	553	147	7473	under
	GO:0016043	cellular component organization and biogenesis	0.0	0.0	0.0203569	33	2384	118	5642	under
	GO:0006259	DNA metabolic process	0.0	0.0	0.0217489	4	547	147	7479	under
	GO:0005488	binding	0.0	0.0	0.0218911	95	5691	56	2335	under
	GO:0050896	response to stimulus	0.0	0.0	0.025086	12	1085	139	6941	under
	GO:0003723	RNA binding	0.0	0.0	0.0256914	3	458	148	7568	under
	GO:0065007	biological regulation	0.0	0.0	0.026261	31	2235	120	5791	under
	GO:0019538	protein metabolic process	0.0	0.0	0.0310775	23	1742	128	6284	under
	GO:0006412	translation	0.0	0.0	0.0336017	4	513	147	7513	under
	GO:0006950	response to stress	0.0	0.0	0.0340452	9	858	142	7168	under
	GO:0003677	DNA binding	0.0	0.0	0.0437791	9	833	142	7193	under
	GO:0050789	regulation of biological process	0.0	0.0	0.0462694	30	2100	121	5926	under
	GO:0009056	catabolic process	0.0	0.0	0.0467726	7	694	144	7332	under
	GO:0008270	zinc ion binding	0.0	0.0	0.0473619	0	162	151	7864	under
	GO:0051641	cellular localization	0.0	0.0	0.0482712	0	161	151	7865	under
	GO:0051649	establishment of cellular localization	0.0	0.0	0.0530844	0	156	151	7870	under
	GO:0016070	RNA metabolic process	0.0	0.0	0.0583623	2	321	149	7705	under
	GO:0040007	growth	0.0	0.0	0.0610087	8	734	143	7292	under
	GO:0009628	response to abiotic stimulus	0.00227375	0.0321386	0.0679701	2	310	149	7716	under
	GO:0005635	nuclear envelope	0.0046453	0.0656753	0.0705747	0	141	151	7885	under
	GO:0046907	intracellular transport	0.0097782	0.135455	0.0775934	0	136	151	7890	under
	GO:0043283	biopolymer metabolic process	0.0107788	0.152873	0.0843875	21	1490	130	6536	under
	GO:0005654	nucleoplasm	0.0107788	0.152873	0.0846742	4	436	147	7590	under
	GO:0017076	purine nucleotide binding	0.0120071	0.171285	0.0874695	1	215	150	7811	under
	GO:0046872	metal ion binding	0.0151545	0.226154	0.0925585	3	359	148	7667	under
	GO:0005623	cell	0.0151545	0.226154	0.0927769	120	6731	31	1295	under
	GO:0046914	transition metal ion binding	0.0151545	0.226154	0.0929815	1	211	150	7815	under
	GO:0000003	reproduction	0.0151545	0.226154	0.0932546	10	815	141	7211	under
	GO:0044260	cellular macromolecule metabolic process	0.0151545	0.226154	0.0932947	18	1299	133	6727	under
	GO:0043687	post-translational protein modification	0.0158703	0.244643	0.0955697	0	125	151	7901	under
	GO:0012505	endomembrane system	0.0158703	0.244643	0.0958568	1	209	150	7817	under
	GO:0044267	cellular protein metabolic process	0.0158703	0.244643	0.0959865	18	1295	133	6731	under
	GO:0000228	nuclear chromosome	0.0170186	0.263035	0.097396	0	124	151	7902	under
	GO:0044249	cellular biosynthetic process	0.0196188	0.300184	0.103936	7	614	144	7412	under
	GO:0006396	RNA processing	0.0236949	0.354221	0.10706	0	119	151	7907	under
	GO:0030234	enzyme regulator activity	0.0263516	0.389296	0.113241	2	272	149	7754	under
	GO:0016817	hydrolase activity, acting on acid anhydrides	0.0271775	0.406926	0.115473	0	115	151	7911	under
	GO:0005515	protein binding	0.0271775	0.406926	0.115543	41	2573	110	5453	under
	GO:0032553	ribonucleotide binding	0.029498	0.441308	0.118405	1	195	150	7831	under
	GO:0032555	purine ribonucleotide binding	0.029498	0.441308	0.118405	1	195	150	7831	under
	GO:0016818	hydrolase activity, acting on acid anhydrides, in phosphorus-containing anhydrides	0.0334017	0.49158	0.124542	0	111	151	7915	under
	GO:0005198	structural molecule activity	0.0334017	0.49158	0.12468	3	334	148	7692	under
	GO:0016462	pyrophosphatase activity	0.0356826	0.523332	0.126918	0	110	151	7916	under
	GO:0042221	response to chemical stimulus	0.0356826	0.523332	0.126918	0	110	151	7916	under
	GO:0030554	adenyl nucleotide binding	0.0363728	0.538745	0.131421	1	188	150	7838	under
	GO:0051234	establishment of localization	0.0363728	0.538745	0.132561	25	1651	126	6375	under
	GO:0017111	nucleoside-triphosphatase activity	0.0398091	0.58422	0.136879	0	106	151	7920	under
	GO:0006810	transport	0.0398091	0.58422	0.139796	25	1642	126	6384	under
	GO:0031224	intrinsic to membrane	0.0398091	0.58422	0.141503	1	183	150	7843	under
	GO:0009058	biosynthetic process	0.0426181	0.613517	0.149193	23	1517	128	6509	under
	GO:0006793	phosphorus metabolic process	0.0452718	0.656271	0.153295	0	100	151	7926	under
	GO:0006796	phosphate metabolic process	0.0452718	0.656271	0.153295	0	100	151	7926	under
	GO:0051179	localization	0.0452718	0.656271	0.153907	26	1682	125	6344	under
	GO:0016021	integral to membrane	0.0452718	0.656271	0.154524	1	177	150	7849	under
	GO:0031090	organelle membrane	0.0452718	0.656271	0.163796	1	173	150	7853	under
	GO:0000166	nucleotide binding	0.0465488	0.670476	0.16621	19	1270	132	6756	under
	b-repressed genes
	GO Term	Name	FDR1	FWER2	single test p-Value	# in test group	# in reference group	# non annot test	# non annot reference group	Over/Under3
	GO:0044249	cellular biosynthetic process	0.0	0.0	9.80751	0	621	116	7440	under
	GO:0006412	translation	0.0	0.0	48.4717	0	517	116	7544	under
	GO:0003723	RNA binding	0.0	0.0	0.00113559	0	461	116	7600	under
	GO:0030529	ribonucleoprotein complex	0.0	0.0	0.0039063	0	379	116	7682	under
	GO:0033036	macromolecule localization	0.0	0.0	0.00647364	1	486	115	7575	under
	GO:0008104	protein localization	0.0	0.0	0.00719756	1	478	115	7583	under
	GO:0045184	establishment of protein localization	0.0	0.0	0.00854439	1	465	115	7596	under
	GO:0015031	protein transport	0.0	0.0	0.00877217	1	463	115	7598	under
	GO:0005840	ribosome	0.0	0.0	0.00928649	0	321	116	7740	under
	GO:0043169	cation binding	0.0	0.0	0.0104594	0	313	116	7748	under
	GO:0009059	macromolecule biosynthetic process	0.0	0.0	0.0121646	2	555	114	7506	under
	GO:0051234	establishment of localization	0.0	0.0	0.0122149	14	1662	102	6399	under
	GO:0006810	transport	0.0	0.0	0.0131317	14	1653	102	6408	under
	GO:0005886	plasma membrane	0.0	0.0	0.0133228	1	431	115	7630	under
	GO:0044260	cellular macromolecule metabolic process	0.0	0.0	0.0137998	10	1307	106	6754	under
	GO:0044267	cellular protein metabolic process	0.0	0.0	0.014282	10	1303	106	6758	under
	GO:0051179	localization	0.0	0.0	0.0182981	15	1693	101	6368	under
	GO:0006811	ion transport	0.0	0.0	0.0194906	0	271	116	7790	under
	GO:0005739	mitochondrion	0.0	0.0	0.0197303	8	1090	108	6971	under
	GO:0043167	ion binding	0.0	0.0	0.0276182	1	374	115	7687	under
	GO:0046872	metal ion binding	0.0	0.0	0.0325151	1	361	115	7700	under
	GO:0005773	vacuole	0.0	0.0	0.0336332	0	234	116	7827	under
	GO:0005198	structural molecule activity	0.0	0.0	0.0443495	1	336	115	7725	under
	GO:0046914	transition metal ion binding	0.0	0.0	0.0464651	0	212	116	7849	under
	GO:0005215	transporter activity	0.0	0.0	0.0591253	5	697	111	7364	under
	GO:0019538	protein metabolic process	0.0	0.0	0.0647167	18	1747	98	6314	under
	GO:0065008	regulation of biological quality	0.0	0.0	0.0721111	1	296	115	7765	under
	GO:0042592	homeostatic process	0.0	0.0	0.0731549	0	181	116	7880	under
	GO:0019725	cellular homeostasis	0.0	0.0	0.0786981	0	176	116	7885	under
	GO:0016020	membrane	0.0	0.0	0.0859711	8	907	108	7154	under
	GO:0008270	zinc ion binding	0.0	0.0	0.0965331	0	162	116	7899	under
	GO:0005737	cytoplasm	0.0	0.0	0.124342	58	4498	58	3563	under
	GO:0006091	generation of precursor metabolites and energy	0.0	0.0	0.126665	1	248	115	7813	under
	GO:0007005	mitochondrion organization and biogenesis	0.0	0.0	0.129163	0	142	116	7919	under
	GO:0048518	positive regulation of biological process	0.0	0.0	0.140934	0	136	116	7925	under
	GO:0016788	hydrolase activity, acting on ester bonds	0.0	0.0	0.14857	1	234	115	7827	under
	GO:0005783	endoplasmic reticulum	0.0	0.0	0.155927	5	578	111	7483	under
	GO:0005768	endosome	0.0	0.0	0.172696	0	122	116	7939	under
	GO:0006396	RNA processing	0.0	0.0	0.180375	0	119	116	7942	under
	GO:0009790	embryonic development	0.0	0.0	0.187965	6	633	110	7428	under
	GO:0031975	envelope	0.0	0.0	0.189926	1	212	115	7849	under
	GO:0005694	chromosome	0.00337196	8.4299e-05	0.0	25	279	91	7782	over	um03501, um03792, um03987, um04007, um04224, um04529, um05064, um05210, um06402, um00211, um01008, um01390, um01647, um01694, um02068, um02709, um02713, um02823, um03234.2, um02760, um10119, um11986, um02659.2, um10656, um11009
	GO:0000228	nuclear chromosome	3.07665	1.53831	0.0156948	12	112	104	7949	over	um03792, um04224, um04529, um05064, um05210, um06402, um00211, um01008, um02709, um03234.2, um10656, um11009,
	GO:0007049	cell cycle	6.10717	4.58027	0.0435243	29	726	87	7335	over	um03446, um03501, um03758, um03792, um03928, um03987, um04224, um04529, um04791, um05064, um05210, um05515, um06368, um06402, um00211, um01008, um01647, um01694, um02068, um02823, um03234.2, um10119, um10206, um11986, um11009, um11010, um11750, um11928, um10279,
	GO:0008233	peptidase activity	0.00444519	0.0477858	0.191895	2	300	114	7761	under
	GO:0031982	vesicle	0.00444519	0.0477858	0.192028	1	211	115	7850	under
	GO:0043228	non-membrane-bound organelle	0.00509442	0.00634781	4.85753	34	1184	82	6877	over	um03446, um03501, um03758, um03792, um03928, um03987, um04007, um04224, um04393, um04529, um05064, um05198, um05210, um06402, um00211, um01008, um01390, um01647, um01694, um02068, um02520, um02709, um02713, um02823, um03234.2, um11815.2, um02760, um10119, um10206, um11986, um02659.2, um10656, um11009, um10279,
	GO:0043232	intracellular non-membrane-bound organelle	0.00509442	0.00634781	4.85753	34	1184	82	6877	over	um03446, um03501, um03758, um03792, um03928, um03987, um04007, um04224, um04393, um04529, um05064, um05198, um05210, um06402, um00211, um01008, um01390, um01647, um01694, um02068, um02520, um02709, um02713, um02823, um03234.2, um11815.2, um02760, um10119, um10206, um11986, um02659.2, um10656, um11009, um10279,
	GO:0005815	microtubule organizing center	0.00912642	0.0153763	12.2109	8	98	108	7963	over	um03446, um03758, um05210, um01647, um02520, um03234.2, um11815.2, um10119,
	GO:0015630	microtubule cytoskeleton	0.00912642	0.0158445	1.2644	9	127	107	7934	over	um03446, um03758, um05198, um05210, um01647, um02520, um03234.2, um11815.2, um10119,
	GO:0019752	carboxylic acid metabolic process	0.0120627	0.13788	0.193933	0	114	116	7947	under
	GO:0006082	organic acid metabolic process	0.0120627	0.13788	0.193933	0	114	116	7947	under
	GO:0044444	cytoplasmic part	0.0120627	0.13788	0.194093	45	3485	71	4576	under
	GO:0031967	organelle envelope	0.0120627	0.13788	0.19415	1	210	115	7851	under
	GO:0031410	cytoplasmic vesicle	0.0120627	0.13788	0.196293	1	209	115	7852	under
	GO:0031988	membrane-bound vesicle	0.0158907	0.180908	0.200641	1	207	115	7854	under
	GO:0009792	embryonic development ending in birth or egg hatching	0.0227642	0.26176	0.202548	0	111	116	7950	under
	GO:0016023	cytoplasmic membrane-bound vesicle	0.0227642	0.26176	0.202846	1	206	115	7855	under
	GO:0032991	macromolecular complex	0.0227642	0.26176	0.204208	20	1680	96	6381	under
	GO:0006259	DNA metabolic process	0.0291011	0.0627652	24.8598	19	532	97	7529	over	um03501, um03792, um04007, um04529, um05064, um00020, um06368, um06402, um01008, um01390, um01647, um02709, um03234.2, um02760, um10656, um11009, um11010, um11502, um11750,
	GO:0005856	cytoskeleton	0.0291011	0.0633812	26.1093	16	403	100	7658	over	um03446, um03758, um03928, um04224, um04393, um05198, um05210, um01647, um02520, um03234.2, um11815.2, um10119, um10206, um11986, um02659.2, um10279,
	GO:0042221	response to chemical stimulus	0.0295323	0.335667	0.205503	0	110	116	7951	under
	GO:0044424	intracellular part	0.0295323	0.335667	0.206895	76	5599	40	2462	under
	GO:0007610	behavior	0.0327863	0.370295	0.208501	0	109	116	7952	under
	GO-term enrichment analysis was performed with the GOSSIP-tool as described in: Blüthgen, N. et al., Genome Informatics 16 (1): 106 (2005)
	Index
	1) False Discovery Rate
	2) Family Wide Error Rate
	3) Representation of test group;under= underrepresented; over= overreppresented
