# Supplementary material for: The Transcription Factor Rbf1 Is the Master Regulator for b-Mating Type Controlled Pathogenic Development in Ustilago maydis
Source: PLoS Pathog. 2010 Aug 5;6(8):e1001035. doi: 10.1371/journal.ppat.1001035 (PMC2916880; doi:10.1371/journal.ppat.1001035)
Supplement: Table S4 — Overview of gene expression after deletion/induction of rbf1. (0.16 MB XLS) [file ppat.1001035.s006.xls]

## Sheet: Sheet1
	Supplemental Table S4: Overview of gene expression after deletion/induction of rbf1
	MUMDB1	probe set2	gene3	MUMDB annotation4	AB31 3h5		AB31Drbf1 3h5		AB31 5h5		AB31Drbf1 5h5		AB31 12h5		AB31Drbf1 12h5			rbf1 ind 5h5		regulation6	bbs7	pheromone induction8	fuz7DD induction8
	um03172	W11um240G_at	rbf1	related to Zinc finger protein	297.386	*	1.15		191.539	*	-2.35		103.482	*	-2.17			998.44	*		3	50.1
	um11413	W20um161G_at		putative protein	26.137	*	27.38	*	19.6722	*	22.37	*	23.0955	*	30.74	*		-1.05		only b	1
	um11190	W156um005G_at		putative protein	41.0447	*	40.1		42.3659	*	38.02	*	125.403	*	69.34	*		-1.12			1	10.9
	um02438	C115um033G_at	clp1	related to clp1, essential for A-regulated sexual development	79.8252	*	81.08		38.6664	*	41.6	*	59.2438	*	50.71	*		1.04			2
	um03911	C55um002G_at		related to RIM2 - Protein of the mitochondrial carrier family	4.28407	*	4.24		3.78909	*	3.25	*	2.30956	*	1.86			-1.68			1
	um04214	C135um027G_at	pyr6	orotidine 5`-phosphate decarboxylase	3.61044	*	3.59		4.05302	*	3.63	*	2.82161	*	1.67			-1.06			1
	um04275	W35um156G_at		related to DNA mismatch repair protein	3.1718	*	3.67	*	3.95193	*	4.08	*	1.82401		1.49			-1.4			2
	um11606	W20um280G_at		putative protein	3.53399	*	3.79	*	4.86375	*	3.41	*	4.64899	*	1.2			-1.14			1	10.6	5.4
	um03541	W41um013G_at		related to Meiotic expression upregulated protein 26	2.36113		3.63	*	3.88915	*	5.48	*	4.27094		3.99	*		1.33			1
	um04654	W57um112G_at		related to U2 snRNP protein A`	2.84926	*	3.2	*	2.56461	*	2.77	*	1.41878		1.49			-1.2			3
	um02104.2	C5um012G_at		probable Regulator of G-Protein Signaling Protein	2.50091		2.58	*	2.79763	*	3.36	*	1.8903		-1.21			1.06			1	5.2
	um00027	W130um209G_at		putative protein	2.36852		1.77		5.74847	*	4	*	38.9346	*	2.27			4.61
	lga2	lga2_at	lga2	lga2	146.899	*	15.62	*	144.807	*	13.26	*	80.6202	*	-1.56			117.22	*	rbf1 OR b sufficient	1
	um01234	C230um010G_at		putative protein	43.8169	*	12.77		57.7517	*	11.29	*	46.9877	*	2.57	*		9.06	*		1
	um01262	W85um010G_at	polx	DNA polymerase X - putative	30.0695	*	9.64		50.9154	*	15.95	*	39.0864	*	5.68	*		32.49	*		1
	rga2	rga2_at	rga2	rga2	14.4499	*	3.43	*	18.4364	*	2.38		13.8503	*	1.16			9.49	*		1
	um05422	UG21-14a22-110c6_RC_at		conserved hypothetical protein	14.1932	*	2.3		28.4741	*	6.42	*	24.8998	*	1.48			12.94	*
	um06125	W5um267G_at		putative protein	9.56906	*	10.06	*	11.1079	*	9.81	*	8.43938	*	1.59			3.24	*
	um10093	W44um283G_at		putative protein	8.33546	*	2.98		18.9418	*	3.27		19.3558	*	1.76			-1.07		rbf1 AND b required		44.6
	um00385	C5um280G_at		putative protein	3.40625	*	1.97		5.6813	*	1.93		7.31948	*	1.39			1.92				2.2
	um04181	W85um066G_at		conserved hypothetical protein	3.22676	*	1.64		5.81131	*	1.05		3.71791	*	-1.25			2.08
	um11063.2	W35um144G_at		conserved hypothetical protein (N-terminal fragment)	3.043	*	-4		3.62802	*	-4.03	*	3.59848	*	1.1			1.9				-5.6
	um00721	C135um040G_at		related to MAPKK kinase	3.10028	*	-1.04		2.68437	*	1.11		3.36236	*	1.08			1.61
	um02376	W65um026G_at		probable anthranilate synthase component II	2.70905	*	1.51		4.20519	*	1.52		2.83671	*	1.03			2.1
	um11430	W75um285G_W5um028G_s_at		conserved hypothetical protein	2.53924	*	1.12		2.50792	*	-1.48		11.126	*	1.5			1.87
	um11269	W112um107G_at		conserved hypothetical protein	5.01887		1.21		16.8068	*	1.53		37.2273	*	1.32			1.86
	um00025	C122um209G_at		related to dehydroshikimate dehydratase	7.44898		1.31		16.5568	*	1.41		33.9079	*	-1.07			6.4
	um15077	C105um012G_at		putative protein	5.23211		2.56		10.1357	*	1.08		13.1292	*	1.65			5.16
	um00981	C54um150G_at		putative protein	2.0314		1.14		3.91131	*	1.11		5.94312	*	1.09			-1.3				-2.1
	um04531	W40um232G_at		conserved hypothetical protein	2.29822		1.28		3.78291	*	1.7		2.92539	*	1.01			2.17
	um03614	C20um272G_at		conserved hypothetical protein	2.33268		1.37		3.74692	*	1.54		3.26918	*	1.89			2.83
	um11596	W5um075G_at		related to CSR1 - phosphatidylinositol transfer protein	1.20623		-1.33		3.43701	*	1.12		3.50846	*	-1.04			2.54
	um00465	C60um164G_at		hypothetical protein	1.56846		-2.29		3.3906	*	-1.42		2.86737	*	1.81			1.32
	um12312	W96um088G_at		conserved hypothetical protein	1.78322		1.14		3.13911	*	1.3		2.89559	*	1.07			1.87
	um02157	C155um157G_at		conserved hypothetical protein	16.5625	*	2.53		20.4262	*	1.22		2.84604		1.79			19.33	*	rbf1 required and sufficient
	um01508	W85um194G_at		related to Aquaporin 3	5.22082	*	1.68		6.19726	*	1.19		3.07438		2.77			3.91	*
	um01868	C110um056G_at		related to GIT1 - Glycerophosphoinositol transporter	3.70229	*	1.49		4.24174	*	1.42		1.40869		-1.63			5.37	*
	um00970	W115um150G_at		conserved hypothetical Ustilago-specific protein	3.61442	*	-1.45		6.51408	*	-1.58		3.74175		-1.04			10.98	*
	um03923	C110um002G_at		conserved hypothetical protein	53.2239	*	2.34		82.8919	*	1.51		201.304	*	2.01			42.13	*
	um02752	W25um174G_at		putative protein	33.4844	*	1.92		50.456	*	-1.24		92.8041	*	-1.83			52.53	*			30.1
	um03924	W120um002G_at	rep1	repellent protein 1 precursor	20.9024	*	-1.54		37.5384	*	-2.17		76.4301	*	-1.25			42.19	*
	um12024	C80um257G_at	hdp1	putative protein	20.3064	*	1.14		32.4969	*	1.39		30.4508	*	-1.32			41.97	*			8.6
	um01863	W145um056G_at		related to Cytochrome P450	18.7692	*	1.4		25.125	*	-3.56		216.121	*	1.07			12.41	*
	um01949	C140um003G_at		putative protein	18.6395	*	1.18		112.806	*	1.67		651.526	*	1.12			82.71	*
	um04130	C65um025G_at	dik6	Dik6, novel virulence factor	17.594	*	1.05		36.2321	*	-1		31.5988	*	-1.37			36.29	*
	um12149	W30um283G_at		hypothetical protein	14.0984	*	1.94		36.7536	*	1.84		29.0144	*	-1.04			42.3	*
	um03065	C15um117G_at		putative protein	10.5375	*	1.56		34.91	*	1.27		45.1346	*	1.01			27.53	*
	um04247	C65um167G_at		related to Cholinesterase precursor	8.15567	*	-1.18		10.8672	*	-3.34		22.2623	*	-4.28			34.92	*
	um11514	C85um097G_at		probable High-affinity glucose transporter	7.74822	*	1.37		10.412	*	1.22		12.1475	*	-1.15			8.08	*
	um10529.2	W35um030G_at	pcl12	conserved hypothetical protein	7.23668	*	-1.26		16.5469	*	-1.26		49.0901	*	1.03			26.33	*
	um01957	W113um003G_at		related to Mannosyl-oligosaccharide alpha-1,2-mannosidase	7.10032	*	-2.12		23.3978	*	-1.1		283.6	*	1.03			14.22	*
	um05038	C55um069G_at	acu2	K, P-type ATPase high-affinity potassium or sodium uptake)	6.27708	*	1.18		28.1489	*	2.94		98.8654	*	1.2			45.51	*
	um12225	C50um076G_at		putative protein	5.71034	*	1.17		6.85372	*	-1.22		6.00199	*	-1.18			8.98	*
	um00154	C95um098G_at		related to Para-nitrobenzyl esterase	5.05816	*	1.56		6.03557	*	1.25		14.4454	*	1.54			4.95	*
	um00738	W50um040G_at		conserved hypothetical protein	4.14751	*	-1.28		4.09745	*	-2.15		8.76771	*	1.43			3.48	*
	um00167	W25um193G_at		conserved hypothetical protein	4.00313	*	1.62		5.31678	*	1.59		11.3943	*	1.47			4.04	*
	um02222	W160um281G_at	dkl6	related to membrane protein Dik6	3.88375	*	1.34		10.8257	*	1.31		15.6489	*	-1.41			14.82	*
	um06158	W175um086G_at		probable glutaminase A	3.79542	*	1.1		8.39914	*	-1.15		87.8827	*	-1.09			10.23	*
	um02517	C45um161G_at	gpa2	guanine nucleotide-binding protein alpha-2 subunit	3.25666	*	2.46	*	3.1617	*	2.18		6.01385	*	1.03			3.81	*
	um02117	C65um060G_at		putative protein	3.05538	*	1.6		3.88863	*	1.3		5.18257	*	-1.22			4.15	*
	um03315	C30um077G_at	ukb1	serine/threonine protein kinase B-related Ukb1	2.92058	*	1.54		4.38233	*	1.84		3.49772	*	1.11			2.59	*			4.8	3.3
	um00913	W125um090G_at	glo2	glyoxaloxidase 2	2.79696	*	1.28		5.03498	*	1.23		38.4278	*	1.38			2.4	*
	um11434	W25um285G_at		hypothetical protein	2.25594	*	2.37	*	3.30638	*	1.73		6.50607	*	1.76			3.7	*
	um00695	C10um163G_at		putative exochitinase	2.22152	*	1.34		3.37818	*	-1.1		13.4521	*	1.15			6.02	*
	um10528	W40um030G_at		related to STE6 - ABC transporter	7.1295		1.53		13.1479	*	1.37		1.92292		-10.47			15.57	*			22.8	37.7
	um10392	W50um082G_at		conserved hypothetical protein	2.23151		1.27		3.47591	*	-1.07		2.12183		1.13			3.3	*
	um11886	W50um159G_at		conserved hypothetical protein	9.5		1.69		45.1111	*	1.46		367.608	*	-1.04			16.22	*
	um04928	C50um062G_at	hdp2	conserved hypothetical protein	5.66346		1.67		34.4423	*	1.46		57.6452	*	1.14			22.19	*
	um05528	C111um183G_at		conserved hypothetical protein	4.17949		-1.12		25.7847	*	-1.13		66.0286	*	-1.3			41.96	*
	um05486	W70um185G_at		hypothetical protein	2.9689		-2.18		20.7849	*	1.19		16.5267	*	1.1			12.8	*
	um11651	C25um039G_at		related to Betaine lipid synthase	3.44193		-1.22		15.6331	*	-2.06		51.2364	*	1.11			41.91	*
	um02549	W55um154G_at	biz1	b-induced zinc finger protein	4.23009		1.18		14.3423	*	1.02		44.5169	*	-1.01			15.93	*
	um10000	W90um209G_at		conserved hypothetical protein	2.30428		1.26		12.2572	*	1.9		17.7261	*	1.21			14.14	*
	um05104	W60um134G_at		putative protein	3.27929		-1.1		11.8297	*	1.82		92.3578	*	-2.14			25.93	*			12.8	238.9
	um15100	C20um032G_at		putative protein	2.9347		-2.96		10.5824	*	1.07		14.7608	*	1.21			8.87	*
	um02331	W155um044G_at	kpp6	MAP kinase	2.4453		-1.18		8.40433	*	1.06		16.7307	*	1.08			16.42	*			84.3	10
	um12032	CLUSTER41_RC_at		related to ATP-dependent DNA helicase RecQ	3.34865		1.78		8.01533	*	1.29		9.66271	*	-1.7			4.38	*
	um11978	C10um268G_at		conserved hypothetical protein	2.76279		1.37		6.58728	*	1.08		9.99178	*	1.29			4.81	*			2.7
	um04771	C22um278G_at		related to KHA1 - Putative K+/H+ antiporter	2.23106		-1.59		5.90832	*	-1.35		14.0497	*	1.89			7.87	*			2.2	4.8
	um03067	W25um117G_at		related to CDC33 - translation initiation factor eIF4E	2.13811		1.27		5.62842	*	1.07		22.7775	*	-1.05			4.08	*
	um06332	C65um198G_at	egl1	endoglucanase 1 precursor (egl1)	1.62066		-1.35		5.50435	*	-1.74		145.526	*	1.41			20.82	*
	um10210.2	W50um063G_at		conserved hypothetical protein	2.35517		-1.22		5.36657	*	1.79		3.6121	*	-1.13			5.16	*
	um11729	W90um174G_at		putative protein	2.5736		1.12		5.32756	*	1.33		12.2742	*	-1.19			4.22	*
	um04581	C111um212G_at		putative protein	2.33845		-2.1		4.7681	*	-1.26		5.99282	*	-1.06			9.34	*			5.4	7.6
	um01297	W65um124G_at		conserved hypothetical Ustilago-specific protein	2.50383		1.29		4.27904	*	1.1		21.0798	*	1.37			4.58	*
	um11558	C15um203G_at		putative protein (C-terminal fragment)	2.02712		1		4.18286	*	1.34		3.67288	*	1.03			3.1	*
	um03284	C5um237G_RC_s_at		conserved hypothetical protein	2.13636		-1.94		4.08793	*	-2.31		5.716	*	-2.8			5.06	*			2.8	3.7
	um05161	C190um132G_at		related to Phosducin	2.49375		1.1		4.08403	*	-1.03		7.60431	*	-1.05			3.24	*
	um10777	C65um197G_at		conserved hypothetical protein	1.94096		-1.15		3.87533	*	1.09		9.30815	*	-1.1			4.45	*
	um03246	C30um080G_at		related to versicolorin b synthase	1.66883		-1.3		3.65506	*	-1.05		9.9307	*	-1.56			5.55	*			-2.6
	um04510	W60um218G_at		hypothetical protein	1.54601		-4.29		3.46801	*	-1.49		5.11834	*	-1.72			8.29	*
	um15053	C60um094G_at		conserved hypothetical Ustilago-specific protein	1.64984		-1.17		3.42293	*	1.09		5.46015	*	-1.89			3.09	*
	um11191	C155um005G_at		related to phenylacetyl-CoA ligase	2.1889		1.53		3.32119	*	1.1		3.89609	*	1.08			3.56	*
	um05134	C35um133G_at		conserved hypothetical protein	1.93565		-1.24		3.28162	*	1.11		3.67762	*	-1.04			2.84	*
	um03876.2	CLUSTER59_RC_at		related to chloride channel protein	1.74771		-1.2		3.25473	*	-1.11		3.60116	*	-1.24			3.89	*
	um00446	C15um165G_at		probable beta-glucosidase	1.74108		-1.48		3.09111	*	-1.97		17.2385	*	1.21			5.2	*
	um04171	W32um038G_at		related to ROT1 - mutant suppresses tor2 mutation	2.20234		1.04		2.91581	*	1.07		2.17949	*	-2.35			2.23	*
	um01737.2	C60um119G_at		related to Adiponectin receptor 1	1.75282		-1.43		2.79626	*	-1.17		3.10062	*	-1.19			3.88	*
	um03034	W40um248G_at		conserved hypothetical protein	2.1607		1.23		2.64375	*	-1.17		8.7671	*	1.03			3.27	*
	um00034	W165um209G_at		probable mfs-multidrug-resistance transporter	1.68115		1.21		2.44158	*	-1.01		4.43099	*	1.16			3.47	*
	um10123	C70um028G_at		probable Serine/threonine-protein kinase gad8	1.27585		-1.25		2.14803	*	-1.29		2.55709	*	1.11			3.67	*
	um04064	W125um144G_at		related to Glucoamylase precursor	1.32054		-1.16		2.39464		-1.38		24.5272	*	-1.16			10.76	*
	um00371	C80um280G_at		related to Opsin-1	1.57977		1.79		2.71897		-1.19		12.5753	*	1.74			3.94	*
	um12178	W20um178G_at		related to 5-carboxyvanillate decarboxylase	2.04676		1.3		2.07755		1.12		11.3905	*	1.13			4.4	*
	um04816	W155um188G_at		related to Endoglucanase 1 precursor	2.10727		1.6		2.56103		-1.02		9.18097	*	1.33			5.19	*
	um01014	C85um106G_at		conserved hypothetical protein	1.35885		1.01		2.38127		-1.14		7.71793	*	1.43			3.65	*			3.3
	um10416	W30um167G_at		conserved hypothetical protein	1.13618		-1.73		2.09919		-1.65		5.98053	*	-1.42			2.75	*
	um00673	C110um163G_at		probable het-c2 protein	1.0432		-1.18		1.68673		-1.19		4.81022	*	-1.24			2.31	*
	um01723	W115um119G_at		related to Cytochrome P450	-1.05425		-1.32		1.04183		-1.8		4.65409	*	-1.57			4.64	*
	um06454	W85um214G_at		related to Mannose-6-phosphate isomerase	1.28962		-1.13		-1.14729		-1.64		4.02577	*	-1.26			3.16	*
	um05827	W110um005G_at		conserved hypothetical protein	1.28948		-1.05		2.20499		-1.37		4.00201	*	1.05			3.2	*
	um11506	W35um102G_at		putative protein	1.26309		1.63		1.81534		1.04		3.87063	*	-1.12			3.35	*
	um10791	C65um116G_at		putative protein	1.55188		1.13		2.43412		-1.19		3.81232	*	1.05			6.2	*
	um11255	W34um201G_at		putative protein	-1.05442		-1.4		-1.00215		-2.27	*	3.7654	*	-1.29			3.71	*
	um01082	W10um095G_at		putative protein	1.13996		1.14		1.69894		1.01		3.31355	*	-1.02			2.82	*
	um05731	W55um073G_at		conserved hypothetical protein	-1.03022		-1.03		-1.00936		-1.21		3.29153	*	-1.02			2.59	*
	um01514	W34um024G_at	fuz7	dual specificity protein kinase Fuz7	1.2579		-1.36		2.28787		-1.14		3.23769	*	-1.02			3.03	*			2.5
	um11777	W65um196G_at		conserved hypothetical protein	1.36451		1.53		1.90827		1.14		3.11899	*	-1.02			3.08	*
	um06118	C85um035G_at		related to Tripeptidyl-peptidase I precursor	1.4358		1.28		1.75786		1.09		2.91268	*	1.09			2.67	*
	um05560	W95um182G_at		putative protein	-1.32437		-1.64		1.4261		-1.51		2.7786	*	1.04			3.23	*
	um04641	C100um112G_at		related to PRC1 - carboxypeptidase y, serine-type protease	-1.05367		-2.28		1.4814		-2.86	*	2.26649	*	-1.15			4.62	*			3
	um10446	UG16-1i3-50e2_RC_at		putative protein	-1.09727		-1.46		1.06085		1.07		2.78834	*	1.47			-2.74	*	rbf1 required		-3	-3.3
	um03569	W45um031G_at		related to KRE6 - beta-1,6-glucan synthetase	2.27177	*	1.56		2.24598		1.87		2.63419		1.45			1.38
	pra2	pra2_at	pra2	pra2	3.04795	*	2.03		3.1348	*	1.43		-2.03884		-2.6			1.05
	um02542	C76um154G_at		hypothetical protein	3.016	*	2.12		2.84069	*	1.81		1.3776		-1.14			1.58				3
	um03083	C100um117G_at		conserved hypothetical protein	2.40505		1.87		3.21168	*	1.84		1.80613		1.51			1.04				2.3
	um04480	W25um268G_at		related to ADH2 - alcohol dehydrogenase II	1.95232		-1.09		3.13216	*	-1.05		2.19569		-1.62			1.36				2.2	3.2
	um01111	C80um162G_at		putative protein	2.1757		1.1		2.89214	*	1.41		4.06963	*	1.06			1.37
	um11048	W50um118G_at		conserved hypothetical protein	1.9		1.22		2.78042	*	1.48		3.67812	*	2.05			1.95
	um03947	C70um096G_at		probable carboxypeptidase 2	1.79591		-1.1		2.76955	*	1.12		1.25442		1.44			1.3
	um02917	W35um261G_at		conserved hypothetical Ustilago-specific protein	2.03411		-1.41		2.75232	*	-1.14		6.52994	*	-1.21			1.28
	um12014	C35um209G_at		conserved hypothetical protein	2.02343		1.65		2.74071	*	1.3		4.68606	*	1.11			2.12
	um00076	W140um171G_at		probable purine permease	2.38749		1.73		2.66849	*	1.61		1.43036		2.6			-1.62
	um11895	W113um122G_at		putative protein	1.28627		-1.43		2.66252	*	-1.57		3.66811	*	-1.65			1.59
	um05809	CLUSTER23_RC_at		related to KRE6 - glucan synthase subunit	1.48867		1.57		2.65658	*	1.55		6.64978	*	-1.18			1.05				2.3
	um10718.2	W40um114G_at	chs1	chitin synthase 1	1.57876		1		2.64419	*	1.01		2.88111	*	1.55			2.06
	um01816	W95um074G_at		related to TRM7 - tRNA 2`-O-ribose methyltransferase	1.60952		-1.04		2.61245	*	-1.16		3.76401	*	-1.07			1.71
	um10901	C120um211G_at		probable polyubiquitin	1.8158		1.19		2.55278	*	1.64		3.57311	*	1.2			-1.24				3.2
	um01115	C50um162G_at		related to OSH3 - Member of oxysterol-binding protein family	1.78332		1.13		2.53244	*	-1.06		3.20907	*	1.17			1.73
	um04764	W5um278G_at		putative protein	-1.01393		-1.32		2.47857	*	1.33		4.51998	*	-2.33			1.5
	um11173	W91um040G_at		putative protein	1.25572		1.07		2.40179	*	-1.07		3.48773	*	1.04			2.12
	um00688	W45um163G_at		related to bacterial leucyl aminopeptidase precursor	2.02499		1.1		2.24182	*	-1.46		3.74998	*	-1.27			2.01
	um04544	C170um211G_at		hypothetical protein	1.58032		1		2.21172	*	-1.14		3.64431	*	-1.12			2.59				3.1	2.8
	um00330	W55um190G_at		related to UTR2 - cell wall protein	1.44567		-3.23	*	2.32106		-1.76		3.21476	*	1.13			2.8				2.3	5.2
	um01711	C160um119G_at		related to Glucose dehydrogenase [acceptor] precursor	-2.59903	*	-2		-2.80508	*	-3.02	*	4.06952	*	-1.38			2.87
	um10605	C70um043G_at	adh3	probable ADH3 - alcohol dehydrogenase III	-1.53051		-1.19		-1.61232		-1.52		18.7521	*	1.22			1.53
	um04185	W65um066G_at		conserved hypothetical protein	1.69767		1.19		4.81935		1.3		13.974	*	2.02			3.67
	um01235	W225um010G_at		conserved hypothetical Ustilago-specific protein	4.88571		2.16		6.66187		1.55		13.5776	*	-1.01			1.66
	um01850	C25um195G_at		conserved hypothetical protein	1.10481		-1.21		1.68387		-1.1		12.4257	*	-1.19			1.95
	um03066	C20um117G_at		hypothetical protein	1.88716		2.24		1.87589		1.02		9.00546	*	2.22			1.38
	um01779	C256um074G_at		hypothetical protein	2.3635		1.95		2.63636		1.14		8.63047	*	1.75			2.33
	um05046	W10um034G_at		conserved hypothetical protein	1.04731		1.56		1.25615		1.22		7.56346	*	1.05			1.14
	um01149	W70um039G_at	glo3	glyoxaloxidase 3	2.03421		1.56		2.06311		1.76		7.01136	*	-1.09			1.27
	um04357	W60um008G_at		related to endo-1,6-beta-d-glucanase precursor	2.69362		1.66		2		1.73		6.75769	*	-1.07			1.87
	um12189	W15um026G_at		conserved hypothetical protein	2.72768		1.12		3.07095		1.3		6.38636	*	1.07			2.14
	um03169	W30um240G_at	car2	probable CAR2 - ornithine aminotransferase	-1.002		-1.32		-1.07439		-1.77		6.23618	*	1.24			1.16				3.6	13.4
	um10403	C40um236G_at		conserved hypothetical Ustilago-specific protein	-1.7956		-3.72		-1.05069		-4.24		5.9757	*	-3.12			5.67
	um10215	C89um269G_at		conserved hypothetical protein	1.36777		-1.23		2.03911		-1.45		5.82719	*	-2.31			1.54
	um11922	C45um177G_at		related to Chitin deacetylase precursor	1.6049		1.51		1.77795		1.35		5.70942	*	1.1			1.4
	um02080	W135um012G_at		conserved hypothetical protein	-1		-2.29		3.00272		-1.4		5.38813	*	-1.74			1.17
	um06367	W10um071G_at		putative protein	1.42464		-1.02		1.98908		-1.47		5.11686	*	1.07			1.77
	um11352	C15um191G_at		related to neutral ceramidase	-1.12189		-1.38		1.54716		-1.21		5.00396	*	-1.02			1.95
	um02741	C75um174G_at		related to CBK1 - Serine/threonine kinase, cell wall biosynthesis	-1.10711		-1.73		1.8435		-1.12		4.97866	*	1.24			1.2
	um00005	C40um209G_at		probable Benzoate 4-monooxygenase cytochrome P450	-1.04933		-1.14		1.2452		1.04		4.73979	*	1.01			2.19
	um11147	C35um008G_at		conserved hypothetical Ustilago-specific protein	1.4979		1.27		2.08233		1.05		4.72243	*	1.05			2.01
	um10046	W55um193G_at		conserved hypothetical protein	-1.04934		-1.13		1.23163		-1.04		4.67852	*	1.18			1.61
	um01466	W10um227G_at		related to acyl-coa dehydrogenase, long-chain specific precursor	-1.26951		-1.05		1.20025		-1.01		4.65732	*	1.41			2.07
	um01823	W60um074G_at		hypothetical protein	3.78176		1.98		2.91148		1.34		4.21429	*	1.34			5.19
	um02548	W60um154G_at		related to Sorting nexin 9	2.05611		-3.65		2.40059		-1.33		4.20897	*	1.07			1.94
	um01991	C20um103G_at		putative protein	1.28029		-1.13		1.61979		-1.15		4.20762	*	-1.02			1.25
	um02017	C65um178G_at		conserved hypothetical protein	1.34618		1.47		1.96457		1.13		4.17011	*	1			1.44
	um00792	W80um148G_at	dik1	conserved hypothetical Ustilago-specific protein	-1.26196		1.21		1.02707		1.03		4.14004	*	-1.16			-1.04
	um01201.2	W60um018G_at		conserved hypothetical protein	1.29679		-1.03		1.90883		-1.08		4.13501	*	1.07			2.47
	um12292	W101um032G_at		hypothetical protein	1.05886		1.16		1.95063		1.08		4.05517	*	1.07			2.05
	W90um072	W90um072G_at		not annotated	1.57928		1.11		2.1997		1.05		3.90789	*	1.04			1.52
	um01958.2	W111um003G_at		putative protein	1.21303		1.45		1.0802		1.03		3.90702	*	-1.03			1.3
	um10871	W75um158G_at		conserved hypothetical protein	1.08444		-1		1.19174		-1.16		3.9055	*	1.16			-1.07
	um10816	C55um089G_at		conserved hypothetical protein	1.05636		-1.18		1.72251		1.08		3.73446	*	1.08			-1.19
	um05543	C44um183G_at	don3	Ste20-like kinase Don3	1.09276		-2.24		1.62511		-1.74		3.70025	*	-1.62			1.36
	um04216	W128um027G_at		related to translation elongation factor HBS1 protein	-1.27366		-1.26		-1.07674		1.05		3.66837	*	1.32			-1.02
	um03977	W55um055G_at		conserved hypothetical protein	1.49518		1.32		1.63365		-1.04		3.64195	*	1.86			1.04
	um11984	W36um217G_at		conserved hypothetical protein	1.51063		-1.01		2.05313		-1.1		3.63388	*	-1.27			1.89
	um11300	C160um086G_at		conserved hypothetical protein	1.20503		-1.08		1.96793		-1.22		3.58861	*	-1.17			2.15
	um10664	C60um140G_at		conserved hypothetical protein	-1.25077		-1.17		1.21053		-1.17		3.58625	*	1.42			1.6
	um03760	W90um140G_at		related to Phosphatidylinositol-3,4,5-trisphosphate 3-phosphatase	1.62057		1.13		2.09215		1.34		3.4616	*	1.98			1.46
	um03281	W20um237G_at		putative protein	1.27169		-1.09		1.70233		-1.15		3.28333	*	1.16			-1.19
	um04385	W75um145G_at		hypothetical protein	1.11808		-1.07		1.3976		-1.1		3.19115	*	1.84			1.53
	um01212	W10um018G_at		probable flavoprotein-ubiquinone oxidoreductase	-1.29468		-1.24		1.38469		1.24		3.18745	*	1.08			1.75
	um11751.2	W5um226G_at		conserved hypothetical protein	1.83026		1.48		1.80117		1.72		3.15349	*	1.3			-1.14
	um05355	C30um007G_at		related to acyl-CoA sterol acyltransferase	1.23807		1.03		1.62087		1.13		3.03741	*	1			1.71
	um02230	W120um281G_at		conserved hypothetical Ustilago-specific protein	-1.03482		1.39		1.0378		1.11		3.03372	*	-1.08			1.3
	um04961	C35um155G_at		conserved hypothetical protein	1.21284		-1.69		1.96287		1.42		2.99106	*	1.06			1.01
	um11050	C55um118G_at	ras3	Ras-GTPase	1.43358		-1.04		1.90631		-1.18		2.95032	*	-1.16			2.27
	um00576	W30um110G_at		conserved hypothetical protein	1.92796		1.72		1.76116		1.64		2.899	*	1.3			1.44
	um10117	C72um164G_at	chs4	chitin Synthase 4	1.51468		1.05		2.09562		1.05		2.88447	*	1.09			1.57
	um00534	C98um123G_at		conserved hypothetical protein	1.19807		1.22		1.55559		1.32		2.77298	*	-1.02			1.52
	um02990	W95um249G_at		conserved hypothetical protein	-1.03049		1.23		1.1078		1.01		2.66443	*	-1.02			1.47
	um02954	C85um023G_at		putative protein	1.23965		-1.05		1.17422		-1.41		2.65228	*	1.2			-1.44				-2.3
	um12267	C55um052G_at		related to IST2 - Plasma membrane protein	1.65037		1.61		1.84192		1.4		2.63543	*	1.13			-1.28
	um04241	C91um167G_at		putative protein	1.26358		1.14		1.14771		-1.03		2.58655	*	1.29			-2.32
	um05325	C10um125G_at		conserved hypothetical protein	1.46888		1.96		1.53017		1.61		2.58367	*	1.44			-4.29				2
	um00980	C55um150G_at		conserved hypothetical protein	-1.10655		-1.06		-1.20254		-1.16		2.5731	*	1.08			-1.31
	um03888	W55um097G_at		related to multidrug resistant protein	1.69718		1.39		1.59422		1.1		2.52134	*	1.04			1.7
	um11497	C25um274G_s_at		probable UDP-N-acetylglucosamine pyrophosphorylase	1.32765		-1.18		1.98904		-1.02		2.46929	*	1.35			1.05
	um04448	W40um052G_at		related to Myosin regulatory light chain 2-A	-1.07212		-1.04		-1.16771		-1.25		2.32664	*	-1.19			-1.23
	um10492	C45um130G_at		hypothetical protein	1.59817		1.1		1.87089		1.02		2.17047	*	1.02			1.52				4.3
	um10306	W105um153G_at		conserved hypothetical protein	-1.84209		-1.64		-2.31006	*	-2.4	*	-2.4788		1.01			1.24		only b?
	um04974	W120um155G_at		putative protein	-1.61614		-1.45		-2.36572	*	-2.24	*	-1.67081		-1.79			1.3
	um04362	W25um008G_at		related to Cytochrome P450 8B1	-6.69935	*	-7.04	*	-14.6273	*	-3.2	*	-2.09985		1.43			-2.41				-5.8
	um03116	C115um021G_at		conserved hypothetical protein	-5.24198	*	-5.68	*	-13.3238	*	-3.22	*	-11.896	*	-2.88			-1.83			1	-2.7
	um03115	C110um021G_at		related to Sge1 - drug resistance protein	-4.04252	*	-3.5	*	-11.6383	*	-2.76	*	-11.1725	*	-2.79	*		-1.98
	um04364	W15um008G_at	exg1	probable EXG1 - Exo-1,3-beta-glucanase precursor	-2.16121		-2.9	*	-12.9544	*	-4.05	*	-18.5163	*	-1.52			-4.35	*	rbf1 OR b required
	um12161	C65um135G_at		related to lipase family	-1.21645		-4.8		-25.5195	*	-11.49	*	-6.1285	*	1.36			-24.86	*			-5.3	-50.1
	um02690	W40um177G_at		hypothetical protein	-3.18831		-6.59		-25.6396	*	-6.82	*	-11.2049	*	1.15			-50.17	*			-11.9	-22.2
	um01694	EST01um122_at		conserved hypothetical protein	-1.30105		-1.28		-13.5238	*	-4.04	*	-21.5078	*	1.21			-7.05	*
	um02758	W95um036G_at		related to Chitinase A precursor	-1.37995		-1.93		-7.21034	*	-3.24	*	-6.68543	*	1.22			-12.92	*			-8.2	-130.7
	um05781.2	W20um256G_at		hypothetical protein	-3.07312	*	-2.58		-4.5731	*	-2.11		-3.88791	*	1.05			-1.28		rbf1 AND b required
	um05515	W35um184G_at		hypothetical protein	-2.68018	*	-2.18		-3.17133	*	-2.76	*	-5.47991	*	-3.2			1.44
	um10636	W130um021G_at		conserved hypothetical protein	-2.61746	*	-1.6		-7.04268	*	-2.09		-25.3899	*	-2.58	*		-1.78
	um02823	C105um210G_at		related to CTF18 - Chromosome Transmission Fidelity factor	-1.72048		-1.71		-3.83818	*	-2.32		-2.57439		-1.6			-1.93
	um00118	W35um022G_at		probable UDP-glucose 6-dehydrogenase	-1.7972		-1.27		-3.21741	*	-1.06		-1.81377		1.4			-2.26				-4.5	-3
	um12127	C5um162G_at		hypothetical protein	-2.02354		-1.4		-3.16279	*	-1.11		-1.76471		-1.09			-2.81
	um03446	UG15-35a17-116a6_RC_at		probable protein kinase DBF2	-1.75581		-1.93		-3.15497	*	-1.68		-1.41215		1.12			-3.37
	um02659.2	W116um153G_at		conserved hypothetical protein	-1.49651		-1.09		-3.09861	*	-1.13		-2.43841		1.1			-1.97
	um05951	W55um146G_at		conserved hypothetical protein	-1.16522		-1.92		-3.03722	*	-2.16		-2.17758		-1.32			1.28
	um00020	W100um209G_at		related to l-azetidine-2-carboxylic acid acetyltransferase	-1.40165		-1.92		-3.03522	*	-2		-1.82454		-1.13			-1.5
	um05786.2	W40um256G_at		related to UDP N-acetylglucosamine transporter	-1.6845		1.1		-6.31054	*	1.31		-8.79845	*	1.33			-2.12
	um01070	W50um095G_at		related to cyclopropane-fatty-acyl-phospholipid synthase	-2.46582		-1.34		-4.77694	*	1.01		-9.53023	*	1.39			-2.34				-2.8
	um05152	W20um235G_at		conserved hypothetical protein	-1.70361		-1.15		-4.6629	*	1.26		-3.74869	*	1.09			-2.16				-10.1	-3.3
	um01997.2	W141um178G_at		putative protein	-1.85997		-1.12		-3.83112	*	-1.31		-6.90177	*	1.01			-2.12
	um03611	C10um102G_at		related to LAG1 - longevity-assurance protein	-1.11499		1.24		-3.78486	*	1.26		-9.01463	*	1.4			-1.96
	um02459	W10um033G_at		related to neutral amino acid permease	-1.32766		1.08		-3.68357	*	-1.69		-5.60259	*	-2.52			-1.56				-4.4
	um05153	C15um235G_at		related to MNT4 - putative alpha-1,3-mannosyltransferase	-1.69098		-1.03		-3.66988	*	1.25		-5.02539	*	1.05			-1.64				-3.3
	um10656	C117um076G_at		related to DNA primase 48K protein PRI1	-1.45561		-1.28		-3.5128	*	-1.95		-3.03511	*	1.1			-2.23
	um05531	W95um183G_at		related to Phosphoserine aminotransferase	-1.75898		-1.85		-3.42754	*	-1.8		-5.86601	*	-2.1			-1.84
	um03117.2	C120um021G_at		conserved hypothetical protein	-1.75		-1.28		-3.39211	*	1.13		-5.73923	*	-1.44			-1.84
	um11010	C40um200G_at		conserved hypothetical protein	-1.31411		-1.56		-3.36309	*	-1.99		-2.56108	*	-1.12			-2.02
	um02208	W30um126G_at		probable acyl-CoA oxidase	-1.25529		-1.04		-3.24666	*	-1.8		-3.16201	*	-1.12			-1.27
	um02097	W40um012G_at		related to enoyl-CoA hydratase	-1.86056		-1.02		-3.23191	*	-1.18		-2.65682	*	1.23			1.24
	um01008	C25um234G_at	pol2	probable POL2 - DNA polymerase epsilon, calytic subunit A	-1.1508		-1.11		-3.04332	*	-1.91		-3.66356	*	-1.17			-2.45
	um11030	W10um087G_at		putative protein	-1.25299		-1.27		-3.01029	*	-1.79		-3.7207	*	1.08			-2.13
	um04368	C150um145G_at		related to endo-1,3(4)-beta-glucanase	-5.60057	*	-2.43		-26.4263	*	-1.11		-20.8608	*	1.19			-7.09	*	rbf1 required and sufficient		-7.3	-9.9
	um00211	W130um192G_at		conserved hypothetical protein	-3.38211		-2.12		-6.12458	*	-1.2		-2.00164		1.1			-11.42	*
	um10186	W12um235G_at		putative protein	-1.76652		-1.08		-5.27962	*	1.11		-3.30422		1.27			-3.27	*			-3	-20.8
	um00144	W55um098G_at		putative protein	-2.49119		-2.14		-4.65965	*	-1.37		-3.83096		1.17			-3.47	*			-2.4	-3.8
	um01647	W110um135G_at		related to CDC20 - cell division control protein	-1.52061		-1.47		-4.28564	*	-1.85		-2.04294		-1.06			-4.34	*			-3	-5.4
	um03375	CLUSTER68_RC_at		putative protein	-2.24801		-1.91		-3.84545	*	-1.41		-2.276		1.12			-2.45	*			-5.6
	um10119	C25um164G_at	ipl1	probable IPL1 - ser/thr protein kinase	-2.3824		-3.43		-3.76752	*	-1.47		-1.61114		-1.09			-3.93	*			-3.1	-2.2
	um11928	W175um175G_at		related to cyclin (C-terminal fragment)	-2.34791		-1.5		-3.21398	*	1.61		-2.32533		1.36			-2.7	*			-2.7
	um03987	W95um055G_at		related to BRN1 - protein required for chromosome condensation	-1.28216		-1.26		-3.04722	*	-1.12		-2.3596		1.25			-4.33	*			-3.6	-4.5
	um02981	C45um249G_at		conserved hypothetical protein	-1.29812		1.05		-3.03215	*	-1.04		-1.23577		1.28			-4.56	*			-3.3	-2.5
	um00548	W30um123G_at		related to GDA1 - guanosine diphosphatase	-1.59355		-1.51		-2.81442	*	-1.06		-1.87486		1.22			-2.7	*
	um10279	W30um260G_at	clb2	b-type cyclin 2	-1.69178		-1.1		-2.45042	*	1.14		-2.74158		1.29			-2.58	*
	um02760	W90um036G_at		related to DNA polymerase epsilon subunit B	-1.45514		-1.02		-2.42638	*	-1.49		-1.73101		-1.01			-2.21	*
	um00309	W55um283G_at		conserved hypothetical protein	-1.24419		1.29		-2.76873	*	1.19		1.04865		9.15	*		-4.2	*
	um01073	W40um095G_at		putative protein	-2.80928		-2.41		-17.6214	*	-1.84		-6.2355	*	1.15			-19.05	*			-12.5
	um04791	W31um188G_at	cln1	related to to G1/S-specific cyclin	-2.72324		-2.18		-16.6402	*	1.72		-29.9362	*	2.12			-12.77	*			-5.7	-41
	um05783	C25um256G_at		related to UDP-galactose transporter	-1.83852		1.07		-13.3779	*	1.14		-32.3326	*	1.08			-3.21	*			-13	-22.5
	um02095	W50um012G_at		putative protein	-2.36456		1.14		-12.2074	*	1.33		-13.6443	*	1.16			-4.19	*			-5.2
	um03928	W140um002G_at		related to serine/threonine protein kinase	-2.32431		-1.19		-9.15689	*	1.11		-40.6866	*	1.48			-6.2	*			-14.9	-33.5
	um05787	W45um256G_at		conserved hypothetical protein	-2.45851		-1.25		-8.83777	*	1.1		-11.8231	*	1.46			-4.33	*			-4.9	-3.6
	um05600	UG16-16h19-80c11_RC_at	uga2	probable UGA2 - succinate semialdehyde dehydrogenase	-2.36227		-1.25		-8.11712	*	-1.28		-7.06552	*	-1.55			-2.98	*
	um05785	W35um256G_at		acyl transferase-like protein	-1.55406		1.17		-7.72148	*	1.32		-13.4875	*	1.51			-3.56	*			-4.4	-4
	um12265.2	W65um258G_at		conserved hypothetical protein	-1.33879		-2.41		-7.00645	*	-1.81		-11.3209	*	1.23			-27.77	*
	um11585	C30um256G_at		related to capsular associated protein	-1.5519		1.44		-6.77362	*	1.69		-11.3387	*	1.74			-5.41	*			-3.6	-5.8
	um02640	C25um138G_at		conserved hypothetical protein	-2.38845		-1.47		-6.07929	*	1.59		-31.9863	*	2.04			-5.64	*
	um05782	W21um256G_at		capsule-associated protein-like protein	-2.53407		-1.36		-5.91314	*	-1.05		-6.2825	*	1.47			-2.9	*			-3.6	-3.1
	um15024	W10um040G_at		putative protein	-2.27407		-1.37		-5.90802	*	1.51		-9.24282	*	1.12			-6.81	*			-3	-6.8
	um03114	W105um021G_at		conserved hypothetical protein	-2.10603		-1.12		-5.28935	*	-1.46		-6.30165	*	-2.03			-3.03	*
	um03658	W45um213G_at		conserved hypothetical protein	-1.25296		1.33		-5.10115	*	1.46		-7.36348	*	1.79			-3.47	*
	um10759	W30um185G_at		hypothetical protein (C-terminal fragment)	-2.16699		-1.5		-4.81032	*	-2.19	*	-7.66813	*	-1.02			-4.21	*
	um10206	W5um007G_at		related to Serine/threonine-protein kinase mph1	-1.82922		-1.61		-4.61202	*	-1.39		-3.45835	*	-1.05			-5.55	*			-3.8	-6.3
	um12295	W105um170G_at		putative protein	-1.3951		1.13		-4.35632	*	-1.26		-5.72383	*	-1.07			-3.05	*
	um10319	UG22-1c18-45f9_RC_at		putative protein	-1.45416		1.08		-4.17031	*	2.17		-19.7843	*	-1.3			-2.64	*			-3.2
	um03234.2	C10um081G_at		related to CDC5 - Serine/threonine-protein kinase	-1.46116		-1.43		-4.10211	*	-1.37		-3.85767	*	1.44			-7.81	*			-3.6	-3.8
	um05052	C40um034G_at		hypothetical protein	-1.3556		-1.28		-4.0493	*	-1.71		-10.1077	*	1			-7.23	*
	um04393	W25um145G_at		putative protein	-1.75331		-1.9		-4.03222	*	-1.37		-3.2557	*	1.13			-8.4	*			-4.6	-5.9
	um10886.2	W55um065G_at		conserved hypothetical protein	-1.85275		-1.24		-3.77912	*	-1.66		-5.86857	*	-1.11			-2.79	*
	um04414	W20um258G_at		putative protein	-1.13291		-1.19		-3.66166	*	-2.12		-7.84599	*	1.09			-10.81	*			-4	-9.1
	um04044	C25um144G_at		related to Glucose oxidase	-1.53126		-1.19		-3.59032	*	1.12		-8.34167	*	-1.37			-5.26	*
	um03758	C100um140G_at	clb1	b-type cyclin 1	-1.16004		-1.06		-3.5553	*	-1.41		-4.43115	*	1.72			-2.99	*			-2.7	-3.8
	um02721	W65um175G_at		conserved hypothetical protein	-1.16322		1.56		-3.5541	*	1.32		-5.36202	*	2.03			-4.12	*
	um11315	W65um179G_at		putative protein	-1.83001		-1.18		-3.55172	*	1.88		-5.1808	*	1.82			-5.45	*			-3	-5.4
	um04365	C10um008G_at		conserved hypothetical protein	-1.24553		1.05		-3.42931	*	-1.63		-3.91257	*	-1.03			-2.78	*
	um10326.2	W20um023G_at		probable Mannose-1-phosphate guanylyltransferase	-1.73519		-1.17		-3.42306	*	1.1		-3.50156	*	1.4			-3.81	*			-2.5
	um11502	C5um172G_at		probable dUTP pyrophosphatase	-1.23112		1.04		-3.25794	*	-2.16	*	-5.63117	*	-1.06			-3.1	*
	um04224	C85um027G_at		related to Myosin-like protein NUF2	-1.48877		-1.23		-2.94048	*	-1.14		-2.1457	*	1.03			-5.85	*
	um02134	C9um060G_at		related to mixed-linked glucanase precursor MLG1	-1.3094		1.06		-2.91041	*	1.14		-3.85011	*	1.24			-3.16	*			-2.2
	um10394	W15um082G_at		related to Dihydrofolate reductase	-1.21845		1.29		-2.73586	*	-1.47		-2.81672	*	-1.43			-3.1	*
	um06368	C15um071G_at		probable small subunit of ribonucleotide reductase	-1.11282		-1.12		-2.73506	*	-1.84		-7.61407	*	1.01			-2.74	*			-2.8	-5.3
	um00638	C175um054G_at		related to CDA2 - sporulation-specific chitin deacetylase	1.80473		1.91		-2.67849	*	1.3		-32.8396	*	1.33			-31.26	*			-7.5	-10.9
	um11750	C10um226G_at	rnr1	probable RNR1 - ribonucleoside-diphosphate reductase	-1.44602		-1.38		-2.42302	*	-1.81		-4.11563	*	1.03			-2.4	*			-2.8	-3.8
	um00700	W85um189G_at		related to Zinc-binding oxidoreductase	-1.00588		1.02		-2.36364	*	-1.56		-5.63803	*	-1.18			-2.15	*
	um02212	W15um126G_at		related to trehalase precursor	-1.28418		1.05		-2.3179	*	-1.4		-5.92739	*	1.22			-2.47	*
	um03807	W70um051G_at		conserved hypothetical protein	-1.09719		1.15		-2.19253	*	-1.18		-3.03188	*	-1.13			-2.33	*			-3
	um01527	W85um024G_at		putative protein	-1.24402		-2.63		-10.3772		-5.89		-21.1429	*	1.02			-9.87	*
	um00573	W45um110G_at		conserved hypothetical protein	-1.03536		-1.24		-5.88073		-3.4		-10.392	*	1.13			-5.72	*			2.1
	um02172	C75um157G_at		related to methylglyoxal reductase (NADPH-dependent)	-1.22222		1.34		-2.50444		1.25		-5.64368	*	-1.13			-8.21	*
	um05198	W20um132G_at		conserved hypothetical protein	-1.37467		1.11		-2.25651		-1.13		-2.40874	*	1.04			-3.71	*
	um03501	W30um113G_at		probable DNA topoisomerase II	-1.37465		-1.18		-2.1458		-1.28		-2.6533	*	1.02			-3.6	*			-3.8	-3.5
	um03168.2	C35um240G_at		putative protein	1.03525		1.24		-2.07616		-1.41		-3.18927	*	-1.4			-2.29	*
	um10164	W37um070G_at		related to E2 ubiquitin-conjugating enzyme	-1.16209		-1.09		-2.02526		-1.47		-3.33504	*	1.35			-3.26	*
	um15059	C60um028G_at		conserved hypothetical protein	-1.39286		-1.27		-1.88638		1.2		-3.69954	*	1.03			-2.41	*			-6.6
	um01390	C95um223G_at		conserved hypothetical protein	1.0958		1.29		-1.82211		-1.05		-3.44161	*	1.27			-2.2	*
	um03588	C65um047G_at		related to transcription factor medusa	1.14948		-1.01		-1.7732		1.01		-2.89042	*	-1.4			-2.55	*
	um02835	W46um210G_at		conserved hypothetical protein	-2.02579		-1.05		-2.88235	*	1.06		-1.45183		-1.05			-2.33		rbf1 required
	um02811	C35um206G_at		related to 2,3-diaminopropionate ammonia-lyase	-1.13131		-1.23		-2.70367	*	-1.31		-1.86193		-1.01			-1.43
	um04787	C100um278G_at		related to GLY1 - L-threonine aldolase, low-specific	-1.31039		-1.46		-2.6699	*	-1.31		-2.05754		1.13			-1.24
	um05210	C126um131G_at		conserved hypothetical protein	-1.51724		-1.43		-2.58475	*	-1.53		-2.35557		1.08			-2.01				-2.1
	um11986	C5um217G_at	kin4	c-terminal kinesin	-1.85549		-1.73		-2.56633	*	-1.54		-2.26379		-1.04			-2.33				-2.7
	CLUSTER2	CLUSTER2_RC_at		#N/A	-1.66589		-1.06		-2.43665	*	1.15		-2.39501		1.03			-1.14
	um05064	W95um034G_at	cdc46	probable CDC46 - cell division control protein	-1.67801		-1.5		-2.25716	*	-1.65		-2.08521		-1.12			-2.11
	um05633	W20um114G_at		conserved hypothetical protein	-1.94263		-1.43		-2.95568	*	1.13		-2.48299	*	1.52			-1.97				-5.2	-3.2
	um00350	W85um191G_at	erg5	probable ERG5 - C-22 sterol desaturase	-1.46802		-1.13		-2.90653	*	1.06		-3.45556	*	1.56			-1.94
	um01729	C85um119G_at		conserved hypothetical protein	-1.46922		-1.18		-2.77706	*	-1.47		-3.39985	*	-1.24			-1.6
	um05883	W3um239G_at		conserved hypothetical protein	-1.58968		-1.07		-2.59117	*	-1.26		-2.72201	*	1.03			1.07
	um06402	W55um019G_at		probable DNA replication licensing factor	-1.58285		-1.16		-2.52486	*	-1.51		-3.23297	*	-1			-1.57
	um04007	C30um118G_at		conserved hypothetical protein	-1.61445		-1.69		-2.30173	*	-1.75		-2.30819	*	-1.03			-1.45
	um10135	C100um026G_at		conserved hypothetical protein	-1.5977		-1.48		-13.0556		-8.39		-36.3333	*	-1.41			-6.6
	um00384	W15um280G_at		hypothetical protein	1.81612		5.09	*	-1.35953		1.73		-27.281	*	2.8			-2.11				24.1
	um05690	C25um042G_at		conserved hypothetical Ustilago-specific protein	-1.69659		-2.2		-2.61806		-1.64		-20.5903	*	-1.92			-1.05
	um02709	W130um175G_at	hht1	probable HHT1 - histone H3	1.48952		1.51		-2.30818		-1.89		-8.44054	*	1.13			-2
	um05490	W55um185G_at		hypothetical protein	-1.6673		-1.62		-2.15583		-1.24		-8.37449	*	-1.16			-1.05
	um11873	C20um222G_at	fer1	hypothetical protein	1.02516		4.19		1.13617		-1.28		-8.23007	*	1.47			-1.46
	um02247	W45um281G_at		conserved hypothetical protein	-1.06602		1.01		-1.57726		1.08		-6.64058	*	-1.33			-1.41
	um02413	W100um091G_at		conserved hypothetical protein	-1.0767		-1.29		-2.00522		-1.63		-5.92902	*	-1.39			-1.64
	um11919	C110um169G_at		related to NADP-dependent malic enzyme	-1.11464		-1.1		-1.89162		-1.05		-5.51478	*	-1.37			-1.06
	um11742	W142um055G_at		putative protein	-1.50054		1.16		-2.27141		1.09		-5.08828	*	1.27			-2.29
	um02667	W75um153G_at		probable Succinyl-CoA:3-ketoacid-coenzyme A transferase, mitochondrial precursor	-1.57608		-1.22		-1.67685		1.29		-5.01243	*	-1.09			-1.42
	um05253	UG16-21e9-139e5_RC_at		related to ATP-binding multidrug cassette transport protein	1.0936		-1.11		-1.22698		-1.41		-3.85846	*	-1.42			1.75
	um04988	C60um203G_at	odc2	probable ODC2 - Mitochondrial 2-oxodicarboxylate carrier	-1.14264		1.28		-1.88448		1.4		-3.66092	*	1.22			-2.33				-2.1
	um11815.2	C50um227G_at		hypothetical protein	1.13538		1.22		-1.18808		-1.17		-3.53931	*	1.28			-1.44
	um03792	C60um092G_at		related to sepB protein	1.0231		1.25		-2.12026		-1.44		-3.31422	*	-1.05			-2.14
	um00013	C70um209G_at		conserved hypothetical protein	1.0395		1.4		-1.81294		1.14		-3.24617	*	-1.09			-1.27
	um11009	C45um200G_at		related to MSH6 - DNA mismatch repair protein	-1.32548		-1.13		-2.67456		-2.22	*	-3.11071	*	-1.06			-2.28				-3	-4.5
	um02068	C200um012G_at		hypothetical protein	1.08219		1.06		-1.55361		-1.32		-3.10071	*	-1.34			-1.55
	um12314	C6um256G_at		putative protein	-1.75169		-1.31		-2.29368		-1.23		-3.06421	*	-1.09			-2.07
	um02301	W15um006G_at		related to C2H2-type zinc finger protein	-1.73607		-1.58		-3.08991		-1.67		-3.00866	*	-1.19			-2.57
	um06299	C90um220G_at		hypothetical protein	-1.16892		1.06		-2.24916		-1.42		-2.95317	*	-1.03			-1.92
	um11970	C30um002G_at		putative protein	1.11172		1.01		-1.2475		-1.07		-2.72692	*	-1.17			-1.7
	um04920	W27um062G_at		putative protein	1.23514		1.65		-1.12067		1.59		-2.61891	*	-1.23			-1.05
	um02713	C112um175G_at	prf1	pheromone response factor Prf1	-1.0998		1.6		-1.27684		1.72		-2.5113	*	1.04			1.04				10.2	2.6
	um04529	C50um232G_at		related to POL1 - DNA-directed DNA polymerase alpha	1.08831		1.18		-1.97012		-1.78		-2.40863	*	-1.24			-2.27				-2.1	-2.9
	um10134	W102um026G_at		conserved hypothetical protein	-1.69069		-1.15		-2.11786		-1.37		-2.33487	*	1			-1.77
	um02520	W30um161G_at		conserved hypothetical protein	-1.1418		1.12		-1.76361		-1.09		-2.24916	*	-1.07			-1.55
	1) Genes and annotations are derived from MUMDB (http://mips.gsf.de/genre/proj/ustilago/)
	2) Probe Set on Affymetrix custom array UstilagoA defines region for detection of corresponding genes (http://mips.gsf.de/genre/proj/ustilago/)
	3) Gene name as described in literature
	4) Annotation according to MUMDB (http://mips.gsf.de/genre/proj/ustilago/)
	5) Fold induction/repression relative to respective control strain, bold/*=significant
	6) Regulation in dependency of b and rbf1: only b= only b-regulated not affected b rbf1 ; b or rbf1= regulated by b or rbf1 (both are sufficient for regulation); b and rbf1= b and rbf1 are required for regulation; rbf1= rbf1 is required and sufficient for regulation
	7) Number of b-binding sites in promoter region 2 kb upstream of respective gene
	8) Fold induction in response to pheromone stimulation or induction of Fuz7DD according to Zarnack et al., Mol Microbiol. 69 (4) 1041, (2008)
